# Supplementary material for: A Dual-Reporter System for Real-Time Monitoring and High-throughput CRISPR/Cas9 Library Screening of the Hepatitis C Virus
Source: Sci Rep. 2015 Mar 9;5:8865. doi: 10.1038/srep08865 (PMC4352851; doi:10.1038/srep08865)
Supplement: Supplementary Information — Supplementary table 1 [file srep08865-s2.xls]

## Sheet: 工作表1
Supplementary Table 1. Oligos for the sgRNA library construction.
Gene Symbol	Gene Symbol_ sgRNA ID	sgRNA Coding Sequence	Forward sgRNA Oligo	Reverse sgRNA Oligo
AGRN	AGRN_sg1	CGGCCGCTGCTGCCGCTCCTTG	5'-ACCGCGGCCGCTGCTGCCGCTCCTTG-3'	5'-AAACCAAGGAGCGGCAGCAGCGGCCG-3'
AGRN	AGRN_sg2	CCGCTGCTGCCGCTCCTTGTGG	5'-ACCGCCGCTGCTGCCGCTCCTTGTGG-3'	5'-AAACCCACAAGGAGCGGCAGCAGCGG-3'
AGRN	AGRN_sg3	TGGTGGCCGCGTGCGTCCTGCC	5'-ACCGTGGTGGCCGCGTGCGTCCTGCC-3'	5'-AAACGGCAGGACGCACGCGGCCACCA-3'
AKAP5	AKAP5_sg1	AGATCAGCAGAAGGTAGTCCT	5'-ACCGAGATCAGCAGAAGGTAGTCCT-3'	5'-AAACAGGACTACCTTCTGCTGATCT-3'
AKAP5	AKAP5_sg2	CTGGCTCTGAAGCTGCTGATG	5'-ACCGCTGGCTCTGAAGCTGCTGATG-3'	5'-AAACCATCAGCAGCTTCAGAGCCAG-3'
AKAP5	AKAP5_sg3	ATCAGCCAGAGCCCACACG	5'-ACCGATCAGCCAGAGCCCACACG-3'	5'-AAACCGTGTGGGCTCTGGCTGAT-3'
ANTXR1	ANTXR1_sg1	CCACGGCGGAGCGGAGAGCCCT	5'-ACCGCCACGGCGGAGCGGAGAGCCCT-3'	5'-AAACAGGGCTCTCCGCTCCGCCGTGG-3'
ANTXR1	ANTXR1_sg2	CGGAGCGGAGAGCCCTCGGCAT	5'-ACCGCGGAGCGGAGAGCCCTCGGCAT-3'	5'-AAACATGCCGAGGGCTCTCCGCTCCG-3'
ANTXR1	ANTXR1_sg3	AGCGGAGAGCCCTCGGCAT	5'-ACCGAGCGGAGAGCCCTCGGCAT-3'	5'-AAACATGCCGAGGGCTCTCCGCT-3'
ANTXR2	ANTXR2_sg1	CGGTCCCCGGCCCGCAGCCC	5'-ACCGCGGTCCCCGGCCCGCAGCCC-3'	5'-AAACGGGCTGCGGGCCGGGGACCG-3'
ANTXR2	ANTXR2_sg2	CTGGCTGTTCCCCGGGCTG	5'-ACCGCTGGCTGTTCCCCGGGCTG-3'	5'-AAACCAGCCCGGGGAACAGCCAG-3'
ANTXR2	ANTXR2_sg3	TTCCCCGGGCTGTGGCTGT	5'-ACCGTTCCCCGGGCTGTGGCTGT-3'	5'-AAACACAGCCACAGCCCGGGGAA-3'
ApoA2	ApoA2_sg1	CTTTGGTTCGGAGACAGGCAA	5'-ACCGCTTTGGTTCGGAGACAGGCAA-3'	5'-AAACTTGCCTGTCTCCGAACCAAAG-3'
ApoA2	ApoA2_sg2	AGACAGGCAAAGGAGCCATGTG	5'-ACCGAGACAGGCAAAGGAGCCATGTG-3'	5'-AAACCACATGGCTCCTTTGCCTGTCT-3'
ApoA2	ApoA2_sg3	GAGCCATGTGTGGAGAGCC	5'-ACCGGAGCCATGTGTGGAGAGCC-3'	5'-AAACGGCTCTCCACACATGGCTC-3'
ApoB	ApoB_sg1	GCCCGCGCTGCTGGCGCTGC	5'-ACCGGCCCGCGCTGCTGGCGCTGC-3'	5'-AAACGCAGCGCCAGCAGCGCGGGC-3'
ApoB	ApoB_sg2	GAAATGCTGGAAAATGTCAGCC	5'-ACCGGAAATGCTGGAAAATGTCAGCC-3'	5'-AAACGGCTGACATTTTCCAGCATTTC-3'
ApoB	ApoB_sg3	CGACCCGATTCAAGCACCTC	5'-ACCGCGACCCGATTCAAGCACCTC-3'	5'-AAACGAGGTGCTTGAATCGGGTCG-3'
APOE	APOE_sg1	GCCAAGGTGGAGCAAGCGG	5'-ACCGGCCAAGGTGGAGCAAGCGG-3'	5'-AAACCCGCTTGCTCCACCTTGGC-3'
APOE	APOE_sg2	GAGCAAGCGGTGGAGACAGAGC	5'-ACCGGAGCAAGCGGTGGAGACAGAGC-3'	5'-AAACGCTCTGTCTCCACCGCTTGCTC-3'
APOE	APOE_sg3	AGCTGCGCCAGCAGACCGAG	5'-ACCGAGCTGCGCCAGCAGACCGAG-3'	5'-AAACCTCGGTCTGCTGGCGCAGCT-3'
ARAP1	ARAP1_sg1	AGGCTGGGGATGCTGCGCTAT	5'-ACCGAGGCTGGGGATGCTGCGCTAT-3'	5'-AAACATAGCGCAGCATCCCCAGCCT-3'
ARAP1	ARAP1_sg2	GCTGGGGATGCTGCGCTATCGG	5'-ACCGGCTGGGGATGCTGCGCTATCGG-3'	5'-AAACCCGATAGCGCAGCATCCCCAGC-3'
ARAP1	ARAP1_sg3	CTGCGCTATCGGTGGCCGAG	5'-ACCGCTGCGCTATCGGTGGCCGAG-3'	5'-AAACCTCGGCCACCGATAGCGCAG-3'
ARAP2	ARAP2_sg1	AATATCACCTACAGGTCACCGT	5'-ACCGAATATCACCTACAGGTCACCGT-3'	5'-AAACACGGTGACCTGTAGGTGATATT-3'
ARAP2	ARAP2_sg2	AAGAATGATGACCCTTCAA	5'-ACCGAAGAATGATGACCCTTCAA-3'	5'-AAACTTGAAGGGTCATCATTCTT-3'
ARAP2	ARAP2_sg3	CAGAGGAACCACACCTGAATT	5'-ACCGCAGAGGAACCACACCTGAATT-3'	5'-AAACAATTCAGGTGTGGTTCCTCTG-3'
ARAP3	ARAP3_sg1	TGCCGAAGCCCAGGACCGTGTT	5'-ACCGTGCCGAAGCCCAGGACCGTGTT-3'	5'-AAACAACACGGTCCTGGGCTTCGGCA-3'
ARAP3	ARAP3_sg2	ACCTGGGCTGAGCCCAGCCCT	5'-ACCGACCTGGGCTGAGCCCAGCCCT-3'	5'-AAACAGGGCTGGGCTCAGCCCAGGT-3'
ARAP3	ARAP3_sg3	ATGCCTAATTCCATCTACTT	5'-ACCGATGCCTAATTCCATCTACTT-3'	5'-AAACAAGTAGATGGAATTAGGCAT-3'
ARSB	ARSB_sg1	CGGCGCGGCGAGCTTGCCCCG	5'-ACCGCGGCGCGGCGAGCTTGCCCCG-3'	5'-AAACCGGGGCAAGCTCGCCGCGCCG-3'
ARSB	ARSB_sg2	CTTGCCCCGAGGCCCCGGACCT	5'-ACCGCTTGCCCCGAGGCCCCGGACCT-3'	5'-AAACAGGTCCGGGGCCTCGGGGCAAG-3'
ARSB	ARSB_sg3	CTGCTGCTGTTGTTGGCGCCGC	5'-ACCGCTGCTGCTGTTGTTGGCGCCGC-3'	5'-AAACGCGGCGCCAACAACAGCAGCAG-3'
ATF7IP	ATF7IP_sg1	TTTCTGGTGATCCAGCCCC	5'-ACCGTTTCTGGTGATCCAGCCCC-3'	5'-AAACGGGGCTGGATCACCAGAAA-3'
ATF7IP	ATF7IP_sg2	CCCCTGGTGATCTGGATGC	5'-ACCGCCCCTGGTGATCTGGATGC-3'	5'-AAACGCATCCAGATCACCAGGGG-3'
ATF7IP	ATF7IP_sg3	GATGCCGGAGATCCAGCCTC	5'-ACCGGATGCCGGAGATCCAGCCTC-3'	5'-AAACGAGGCTGGATCTCCGGCATC-3'
ATG10	ATG10_sg1	ATAGGTGATAGTTGGGAA	5'-ACCGATAGGTGATAGTTGGGAA-3'	5'-AAACTTCCCAACTATCACCTAT-3'
ATG10	ATG10_sg2	GGTCTGTGATGTCACATCT	5'-ACCGGGTCTGTGATGTCACATCT-3'	5'-AAACAGATGTGACATCACAGACC-3'
ATG10	ATG10_sg3	GACAGACATGTCTTCCCA	5'-ACCGGACAGACATGTCTTCCCA-3'	5'-AAACTGGGAAGACATGTCTGTC-3'
ATG12	ATG12_sg1	TGTAATTGCGTCCCCCTACTC	5'-ACCGTGTAATTGCGTCCCCCTACTC-3'	5'-AAACGAGTAGGGGGACGCAATTACA-3'
ATG12	ATG12_sg2	TCTCCCCAGAAACAACCACCC	5'-ACCGTCTCCCCAGAAACAACCACCC-3'	5'-AAACGGGTGGTTGTTTCTGGGGAGA-3'
ATG12	ATG12_sg3	TAGAGCGAACACGAACCATCCA	5'-ACCGTAGAGCGAACACGAACCATCCA-3'	5'-AAACTGGATGGTTCGTGTTCGCTCTA-3'
ATG13	ATG13_sg1	TGATTGTCCAGGCTCGGCT	5'-ACCGTGATTGTCCAGGCTCGGCT-3'	5'-AAACAGCCGAGCCTGGACAATCA-3'
ATG13	ATG13_sg2	ATCTCAATTCCCAGGACAGAA	5'-ACCGATCTCAATTCCCAGGACAGAA-3'	5'-AAACTTCTGTCCTGGGAATTGAGAT-3'
ATG13	ATG13_sg3	GACAGCTGCCTGCAGTCGGG	5'-ACCGGACAGCTGCCTGCAGTCGGG-3'	5'-AAACCCCGACTGCAGGCAGCTGTC-3'
ATG14	ATG14_sg1	GAGCCCGGGCGCTGGAGGCTCC	5'-ACCGGAGCCCGGGCGCTGGAGGCTCC-3'	5'-AAACGGAGCCTCCAGCGCCCGGGCTC-3'
ATG14	ATG14_sg2	GAGGCTCCTGGCTGCGGGCCC	5'-ACCGGAGGCTCCTGGCTGCGGGCCC-3'	5'-AAACGGGCCCGCAGCCAGGAGCCTC-3'
ATG14	ATG14_sg3	CTGCGGGCCCCGGCCGCTCGCC	5'-ACCGCTGCGGGCCCCGGCCGCTCGCC-3'	5'-AAACGGCGAGCGGCCGGGGCCCGCAG-3'
ATG16L1	ATG16L1_sg1	ACTGAATTACACAAGAAACGT	5'-ACCGACTGAATTACACAAGAAACGT-3'	5'-AAACACGTTTCTTGTGTAATTCAGT-3'
ATG16L1	ATG16L1_sg2	AATAACCAAATGCAGCGGA	5'-ACCGAATAACCAAATGCAGCGGA-3'	5'-AAACTCCGCTGCATTTGGTTATT-3'
ATG16L1	ATG16L1_sg3	ACCTGAATAACCAAATGCAG	5'-ACCGACCTGAATAACCAAATGCAG-3'	5'-AAACCTGCATTTGGTTATTCAGGT-3'
ATG16L2	ATG16L2_sg1	CGCTGGAAACGCCACATCGTG	5'-ACCGCGCTGGAAACGCCACATCGTG-3'	5'-AAACCACGATGTGGCGTTTCCAGCG-3'
ATG16L2	ATG16L2_sg2	CCACATCGTGCGGCAGCTG	5'-ACCGCCACATCGTGCGGCAGCTG-3'	5'-AAACCAGCTGCCGCACGATGTGG-3'
ATG16L2	ATG16L2_sg3	CGGCTTCGGGACCGTACGCAAA	5'-ACCGCGGCTTCGGGACCGTACGCAAA-3'	5'-AAACTTTGCGTACGGTCCCGAAGCCG-3'
ATG2A	ATG2A_sg1	ACCACTGCACAGTGCGCGTGTC	5'-ACCGACCACTGCACAGTGCGCGTGTC-3'	5'-AAACGACACGCGCACTGTGCAGTGGT-3'
ATG2A	ATG2A_sg2	GTCAAACTGTGTGAAAGAGC	5'-ACCGGTCAAACTGTGTGAAAGAGC-3'	5'-AAACGCTCTTTCACACAGTTTGAC-3'
ATG2A	ATG2A_sg3	CTACTTGCTGCACCACTACTT	5'-ACCGCTACTTGCTGCACCACTACTT-3'	5'-AAACAAGTAGTGGTGCAGCAAGTAG-3'
ATG2B	ATG2B_sg1	TCCATCAAGAAGAGGGCCTGC	5'-ACCGTCCATCAAGAAGAGGGCCTGC-3'	5'-AAACGCAGGCCCTCTTCTTGATGGA-3'
ATG2B	ATG2B_sg2	CTCAGCCTGGACCTGTACCA	5'-ACCGCTCAGCCTGGACCTGTACCA-3'	5'-AAACTGGTACAGGTCCAGGCTGAG-3'
ATG2B	ATG2B_sg3	CCTGGACCTGTACCAAGGCAC	5'-ACCGCCTGGACCTGTACCAAGGCAC-3'	5'-AAACGTGCCTTGGTACAGGTCCAGG-3'
ATG3	ATG3_sg1	GAAGTGGCTGAGTACCTGACCC	5'-ACCGGAAGTGGCTGAGTACCTGACCC-3'	5'-AAACGGGTCAGGTACTCAGCCACTTC-3'
ATG3	ATG3_sg2	ATTAATACTGTGAAGGGAA	5'-ACCGATTAATACTGTGAAGGGAA-3'	5'-AAACTTCCCTTCACAGTATTAAT-3'
ATG3	ATG3_sg3	GGGAAGAATTGAAAGTGA	5'-ACCGGGGAAGAATTGAAAGTGA-3'	5'-AAACTCACTTTCAATTCTTCCC-3'
ATG4A	ATG4A_sg1	ATGAGCTGGTATGGATCTT	5'-ACCGATGAGCTGGTATGGATCTT-3'	5'-AAACAAGATCCATACCAGCTCAT-3'
ATG4A	ATG4A_sg2	TCTGATATAAGTGCTCGTCTA	5'-ACCGTCTGATATAAGTGCTCGTCTA-3'	5'-AAACTAGACGAGCACTTATATCAGA-3'
ATG4A	ATG4A_sg3	TCTATGGTTTACATACAGA	5'-ACCGTCTATGGTTTACATACAGA-3'	5'-AAACTCTGTATGTAAACCATAGA-3'
ATG4B	ATG4B_sg1	ACCTCAGAGCCCGTTTGGATAC	5'-ACCGACCTCAGAGCCCGTTTGGATAC-3'	5'-AAACGTATCCAAACGGGCTCTGAGGT-3'
ATG4B	ATG4B_sg2	TCTGATGTGGCATCTAGACTT	5'-ACCGTCTGATGTGGCATCTAGACTT-3'	5'-AAACAAGTCTAGATGCCACATCAGA-3'
ATG4B	ATG4B_sg3	CCCCACCTCGGACACAGGCT	5'-ACCGCCCCACCTCGGACACAGGCT-3'	5'-AAACAGCCTGTGTCCGAGGTGGGG-3'
ATG5	ATG5_sg1	TGCTTCGAGATGTGTGGTT	5'-ACCGTGCTTCGAGATGTGTGGTT-3'	5'-AAACAACCACACATCTCGAAGCA-3'
ATG5	ATG5_sg2	CCAAGAGTAAGTTATTTGACGT	5'-ACCGCCAAGAGTAAGTTATTTGACGT-3'	5'-AAACACGTCAAATAACTTACTCTTGG-3'
ATG5	ATG5_sg3	TGAAAAAGCACTTTCAGA	5'-ACCGTGAAAAAGCACTTTCAGA-3'	5'-AAACTCTGAAAGTGCTTTTTCA-3'
ATG7	ATG7_sg1	AAGAAGCTGAACGAGTATCGGC	5'-ACCGAAGAAGCTGAACGAGTATCGGC-3'	5'-AAACGCCGATACTCGTTCAGCTTCTT-3'
ATG7	ATG7_sg2	GGCTGCCAGCTCGCTTAACAT	5'-ACCGGGCTGCCAGCTCGCTTAACAT-3'	5'-AAACATGTTAAGCGAGCTGGCAGCC-3'
ATG7	ATG7_sg3	TTTGCCCCTTTTAGTAGTGCCT	5'-ACCGTTTGCCCCTTTTAGTAGTGCCT-3'	5'-AAACAGGCACTACTAAAAGGGGCAAA-3'
ATG9A	ATG9A_sg1	GAGCAGCTGCTAGCCTCGCCCA	5'-ACCGGAGCAGCTGCTAGCCTCGCCCA-3'	5'-AAACTGGGCGAGGCTAGCAGCTGCTC-3'
ATG9A	ATG9A_sg2	ACACTGAATACCAGCGCCTAG	5'-ACCGACACTGAATACCAGCGCCTAG-3'	5'-AAACCTAGGCGCTGGTATTCAGTGT-3'
ATG9A	ATG9A_sg3	TGATTCACCCCCAGGGG	5'-ACCGTGATTCACCCCCAGGGG-3'	5'-AAACCCCCTGGGGGTGAATCA-3'
B3GALT6	B3GALT6_sg1	CACGTGGCTTGCGCGGCGCG	5'-ACCGCACGTGGCTTGCGCGGCGCG-3'	5'-AAACCGCGCCGCGCAAGCCACGTG-3'
B3GALT6	B3GALT6_sg2	GCGGCGGGCGGCGCTAGGCCT	5'-ACCGGCGGCGGGCGGCGCTAGGCCT-3'	5'-AAACAGGCCTAGCGCCGCCCGCCGC-3'
B3GALT6	B3GALT6_sg3	GCCTGGGCACGCTGGCGCTGTG	5'-ACCGGCCTGGGCACGCTGGCGCTGTG-3'	5'-AAACCACAGCGCCAGCGTGCCCAGGC-3'
B4GALT7	B4GALT7_sg1	AGGAAAGCGGCGCAGCTGCCCT	5'-ACCGAGGAAAGCGGCGCAGCTGCCCT-3'	5'-AAACAGGGCAGCTGCGCCGCTTTCCT-3'
B4GALT7	B4GALT7_sg2	GTTGCTCTCCGGCGGCCTCCCT	5'-ACCGGTTGCTCTCCGGCGGCCTCCCT-3'	5'-AAACAGGGAGGCCGCCGGAGAGCAAC-3'
B4GALT7	B4GALT7_sg3	TGTTCCGTCTTCCACCTGTTCG	5'-ACCGTGTTCCGTCTTCCACCTGTTCG-3'	5'-AAACCGAACAGGTGGAAGACGGAACA-3'
BCAN	BCAN_sg1	CGCTTTTCGCGTGCGCATCG	5'-ACCGCGCTTTTCGCGTGCGCATCG-3'	5'-AAACCGATGCGCACGCGAAAAGCG-3'
BCAN	BCAN_sg2	AACGAGGCCTACCGGTTCCGCG	5'-ACCGAACGAGGCCTACCGGTTCCGCG-3'	5'-AAACCGCGGAACCGGTAGGCCTCGTT-3'
BCAN	BCAN_sg3	ACGCGCCACTGCAGGGCGTGCT	5'-ACCGACGCGCCACTGCAGGGCGTGCT-3'	5'-AAACAGCACGCCCTGCAGTGGCGCGT-3'
BCAP31	BCAP31_sg1	CAGTTGCCACCTTCCTCTATG	5'-ACCGCAGTTGCCACCTTCCTCTATG-3'	5'-AAACCATAGAGGAAGGTGGCAACTG-3'
BCAP31	BCAP31_sg2	TTGCCACCTTCCTCTATGCGG	5'-ACCGTTGCCACCTTCCTCTATGCGG-3'	5'-AAACCCGCATAGAGGAAGGTGGCAA-3'
BCAP31	BCAP31_sg3	CAGAAGATTTTCAAGTCCCGGC	5'-ACCGCAGAAGATTTTCAAGTCCCGGC-3'	5'-AAACGCCGGGACTTGAAAATCTTCTG-3'
BCAR1	BCAR1_sg1	AGCAGGACACGCAGGGCCTGGA	5'-ACCGAGCAGGACACGCAGGGCCTGGA-3'	5'-AAACTCCAGGCCCTGCGTGTCCTGCT-3'
BCAR1	BCAR1_sg2	GCTGGTGGCTCTGCTCGCTGCA	5'-ACCGGCTGGTGGCTCTGCTCGCTGCA-3'	5'-AAACTGCAGCGAGCAGAGCCACCAGC-3'
BCAR1	BCAR1_sg3	CCTGGGAACCGCCTCAAGATCT	5'-ACCGCCTGGGAACCGCCTCAAGATCT-3'	5'-AAACAGATCTTGAGGCGGTTCCCAGG-3'
BECN1	BECN1_sg1	ATCCTGGACCGTGTCACCATCC	5'-ACCGATCCTGGACCGTGTCACCATCC-3'	5'-AAACGGATGGTGACACGGTCCAGGAT-3'
BECN1	BECN1_sg2	CCATTTATTGAAACTCCTCGCC	5'-ACCGCCATTTATTGAAACTCCTCGCC-3'	5'-AAACGGCGAGGAGTTTCAATAAATGG-3'
BECN1	BECN1_sg3	ACGTCCAACAACAGCACCATGC	5'-ACCGACGTCCAACAACAGCACCATGC-3'	5'-AAACGCATGGTGCTGTTGTTGGACGT-3'
BECN1	BECN1_sg4	TCCAACAACAGCACCATGC	5'-ACCGTCCAACAACAGCACCATGC-3'	5'-AAACGCATGGTGCTGTTGTTGGA-3'
BGN	BGN_sg1	GGACTTCACCCTGGACGAT	5'-ACCGGGACTTCACCCTGGACGAT-3'	5'-AAACATCGTCCAGGGTGAAGTCC-3'
BGN	BGN_sg2	GGCCATTCATGATGAACGATG	5'-ACCGGGCCATTCATGATGAACGATG-3'	5'-AAACCATCGTTCATCATGAATGGCC-3'
BGN	BGN_sg3	ATGAACGATGAGGAAGCTT	5'-ACCGATGAACGATGAGGAAGCTT-3'	5'-AAACAAGCTTCCTCATCGTTCAT-3'
C1QA	C1QA_sg1	CTCTGTGTGCTGGCCATATCGC	5'-ACCGCTCTGTGTGCTGGCCATATCGC-3'	5'-AAACGCGATATGGCCAGCACACAGAG-3'
C1QA	C1QA_sg2	CTGGCCATATCGCTGGCCTCTA	5'-ACCGCTGGCCATATCGCTGGCCTCTA-3'	5'-AAACTAGAGGCCAGCGATATGGCCAG-3'
C1QA	C1QA_sg3	CTGGCCTCTATGGTGACCG	5'-ACCGCTGGCCTCTATGGTGACCG-3'	5'-AAACCGGTCACCATAGAGGCCAG-3'
C4BPA	C4BPA_sg1	CACCCCCCAAAAACTCCATCT	5'-ACCGCACCCCCCAAAAACTCCATCT-3'	5'-AAACAGATGGAGTTTTTGGGGGGTG-3'
C4BPA	C4BPA_sg2	ACTGAGACACGCTTCAAAAC	5'-ACCGACTGAGACACGCTTCAAAAC-3'	5'-AAACGTTTTGAAGCGTGTCTCAGT-3'
C4BPA	C4BPA_sg3	ACACCCAGGAGAGTTACGTAA	5'-ACCGACACCCAGGAGAGTTACGTAA-3'	5'-AAACTTACGTAACTCTCCTGGGTGT-3'
C4BPB	C4BPB_sg1	GACAATAGCATATTTGTCGCAA	5'-ACCGGACAATAGCATATTTGTCGCAA-3'	5'-AAACTTGCGACAAATATGCTATTGTC-3'
C4BPB	C4BPB_sg2	CAATGACCACTACATCCTCAA	5'-ACCGCAATGACCACTACATCCTCAA-3'	5'-AAACTTGAGGATGTAGTGGTCATTG-3'
C4BPB	C4BPB_sg3	GGGACTTACGTTTGTATCAA	5'-ACCGGGGACTTACGTTTGTATCAA-3'	5'-AAACTTGATACAAACGTAAGTCCC-3'
CASP1	CASP1_sg1	ACCTCTGACAGCACGTTCC	5'-ACCGACCTCTGACAGCACGTTCC-3'	5'-AAACGGAACGTGCTGTCAGAGGT-3'
CASP1	CASP1_sg2	AAAGCTGTTTATCCGTTCCA	5'-ACCGAAAGCTGTTTATCCGTTCCA-3'	5'-AAACTGGAACGGATAAACAGCTTT-3'
CASP1	CASP1_sg3	GATGAATTATTACAGACAA	5'-ACCGGATGAATTATTACAGACAA-3'	5'-AAACTTGTCTGTAATAATTCATC-3'
CASP10	CASP10_sg1	CTTCTGATTATTGATTCAAACC	5'-ACCGCTTCTGATTATTGATTCAAACC-3'	5'-AAACGGTTTGAATCAATAATCAGAAG-3'
CASP10	CASP10_sg2	GCAGAACTCCTCTATATCATA	5'-ACCGGCAGAACTCCTCTATATCATA-3'	5'-AAACTATGATATAGAGGAGTTCTGC-3'
CASP10	CASP10_sg3	CGACTGCTGCCCACCCGACAA	5'-ACCGCGACTGCTGCCCACCCGACAA-3'	5'-AAACTTGTCGGGTGGGCAGCAGTCG-3'
CASP12	CASP12_sg1	AGAAACCATCCAACGGTGTTC	5'-ACCGAGAAACCATCCAACGGTGTTC-3'	5'-AAACGAACACCGTTGGATGGTTTCT-3'
CASP12	CASP12_sg2	GAGAAAGAGAGGCGAACATGCC	5'-ACCGGAGAAAGAGAGGCGAACATGCC-3'	5'-AAACGGCATGTTCGCCTCTCTTTCTC-3'
CASP12	CASP12_sg3	GTTCTGAACTTGACCTTTTG	5'-ACCGGTTCTGAACTTGACCTTTTG-3'	5'-AAACCAAAAGGTCAAGTTCAGAAC-3'
CASP2	CASP2_sg1	GCGGCGCCGAGCGCGGGGTCT	5'-ACCGGCGGCGCCGAGCGCGGGGTCT-3'	5'-AAACAGACCCCGCGCTCGGCGCCGC-3'
CASP2	CASP2_sg2	GAAACTCTAAAAAAGAACCGAG	5'-ACCGGAAACTCTAAAAAAGAACCGAG-3'	5'-AAACCTCGGTTCTTTTTTAGAGTTTC-3'
CASP2	CASP2_sg3	GAGCTGATGGCCGCTGACAG	5'-ACCGGAGCTGATGGCCGCTGACAG-3'	5'-AAACCTGTCAGCGGCCATCAGCTC-3'
CASP3	CASP3_sg1	ATCATACATGGAAGCGAATCAA	5'-ACCGATCATACATGGAAGCGAATCAA-3'	5'-AAACTTGATTCGCTTCCATGTATGAT-3'
CASP3	CASP3_sg2	ATTCAAAATCCATTAAAAATT	5'-ACCGATTCAAAATCCATTAAAAATT-3'	5'-AAACAATTTTTAATGGATTTTGAAT-3'
CASP3	CASP3_sg3	TTATAAAATGGATTATCCTGAGA	5'-ACCGTTATAAAATGGATTATCCTGAGA-3'	5'-AAACTCTCAGGATAATCCATTTTATAA-3'
CASP4	CASP4_sg1	AAAAAAGCCACTTAAGGTGT	5'-ACCGAAAAAAGCCACTTAAGGTGT-3'	5'-AAACACACCTTAAGTGGCTTTTTT-3'
CASP4	CASP4_sg2	CTAAAACTGAAGACAAAGTT	5'-ACCGCTAAAACTGAAGACAAAGTT-3'	5'-AAACAACTTTGTCTTCAGTTTTAG-3'
CASP4	CASP4_sg3	CAAGAGAAGCAACGTATGGC	5'-ACCGCAAGAGAAGCAACGTATGGC-3'	5'-AAACGCCATACGTTGCTTCTCTTG-3'
CASP5	CASP5_sg1	ATTCTGTTTGCAAGATCCACG	5'-ACCGATTCTGTTTGCAAGATCCACG-3'	5'-AAACCGTGGATCTTGCAAACAGAAT-3'
CASP5	CASP5_sg2	TTTGCAAGATCCACGAGGAGA	5'-ACCGTTTGCAAGATCCACGAGGAGA-3'	5'-AAACTCTCCTCGTGGATCTTGCAAA-3'
CASP5	CASP5_sg3	TGTCCTGGAGAGACCGCACA	5'-ACCGTGTCCTGGAGAGACCGCACA-3'	5'-AAACTGTGCGGTCTCTCCAGGACA-3'
CASP6	CASP6_sg1	CTCGGCCTCGGGGCTCCGCAG	5'-ACCGCTCGGCCTCGGGGCTCCGCAG-3'	5'-AAACCTGCGGAGCCCCGAGGCCGAG-3'
CASP6	CASP6_sg2	GGGCTCCGCAGGGGGCACC	5'-ACCGGGGCTCCGCAGGGGGCACC-3'	5'-AAACGGTGCCCCCTGCGGAGCCC-3'
CASP6	CASP6_sg3	TGTCTTCCTGAGCCATGGCGA	5'-ACCGTGTCTTCCTGAGCCATGGCGA-3'	5'-AAACTCGCCATGGCTCAGGAAGACA-3'
CASP7	CASP7_sg1	GGCTGTATTGAAGAGCAGG	5'-ACCGGGCTGTATTGAAGAGCAGG-3'	5'-AAACCCTGCTCTTCAATACAGCC-3'
CASP7	CASP7_sg2	CTCTTCAAGTGCTTCCGAAGCC	5'-ACCGCTCTTCAAGTGCTTCCGAAGCC-3'	5'-AAACGGCTTCGGAAGCACTTGAAGAG-3'
CASP7	CASP7_sg3	CGATCCATCAAGACCACCC	5'-ACCGCGATCCATCAAGACCACCC-3'	5'-AAACGGGTGGTCTTGATGGATCG-3'
CASP8	CASP8_sg1	AGCCTGGACTACATTCCGCAA	5'-ACCGAGCCTGGACTACATTCCGCAA-3'	5'-AAACTTGCGGAATGTAGTCCAGGCT-3'
CASP8	CASP8_sg2	CTGCTCTTCCGAATTAATAGAC	5'-ACCGCTGCTCTTCCGAATTAATAGAC-3'	5'-AAACGTCTATTAATTCGGAAGAGCAG-3'
CASP8	CASP8_sg3	AGATGGAGAAGAGGGTCATCCT	5'-ACCGAGATGGAGAAGAGGGTCATCCT-3'	5'-AAACAGGATGACCCTCTTCTCCATCT-3'
CASP9	CASP9_sg1	AAGCGGATCGGCGGCTCCTG	5'-ACCGAAGCGGATCGGCGGCTCCTG-3'	5'-AAACCAGGAGCCGCCGATCCGCTT-3'
CASP9	CASP9_sg2	GCGGCTCCTGCGGCGGTGC	5'-ACCGGCGGCTCCTGCGGCGGTGC-3'	5'-AAACGCACCGCCGCAGGAGCCGC-3'
CASP9	CASP9_sg3	CTGTTCAGGCCCCATATGATCG	5'-ACCGCTGTTCAGGCCCCATATGATCG-3'	5'-AAACCGATCATATGGGGCCTGAACAG-3'
CAV1	CAV1_sg1	TCTGGGGGCAAATACGTAGACT	5'-ACCGTCTGGGGGCAAATACGTAGACT-3'	5'-AAACAGTCTACGTATTTGCCCCCAGA-3'
CAV1	CAV1_sg2	ACATCTCTACACCGTTCCCATC	5'-ACCGACATCTCTACACCGTTCCCATC-3'	5'-AAACGATGGGAACGGTGTAGAGATGT-3'
CAV1	CAV1_sg3	CAAGTGTACGACGCGCACACCA	5'-ACCGCAAGTGTACGACGCGCACACCA-3'	5'-AAACTGGTGTGCGCGTCGTACACTTG-3'
CAV2	CAV2_sg1	AAGGCGGACGTACAGCTCTTCA	5'-ACCGAAGGCGGACGTACAGCTCTTCA-3'	5'-AAACTGAAGAGCTGTACGTCCGCCTT-3'
CAV2	CAV2_sg2	TACGCCGACCCCGAGAAGTTCG	5'-ACCGTACGCCGACCCCGAGAAGTTCG-3'	5'-AAACCGAACTTCTCGGGGTCGGCGTA-3'
CAV2	CAV2_sg3	ACCCCGAGAAGTTCGCGGACT	5'-ACCGACCCCGAGAAGTTCGCGGACT-3'	5'-AAACAGTCCGCGAACTTCTCGGGGT-3'
CD180	CD180_sg1	AAGCATCTTTTCTTAATCCAAA	5'-ACCGAAGCATCTTTTCTTAATCCAAA-3'	5'-AAACTTTGGATTAAGAAAAGATGCTT-3'
CD180	CD180_sg2	CATCTTTTCTTAATCCAAAC	5'-ACCGCATCTTTTCTTAATCCAAAC-3'	5'-AAACGTTTGGATTAAGAAAAGATG-3'
CD180	CD180_sg3	AGTTTATTCCAGTGCACAATC	5'-ACCGAGTTTATTCCAGTGCACAATC-3'	5'-AAACGATTGTGCACTGGAATAAACT-3'
CD81	CD81_sg1	TTGGCTTCCTGGGCTGCTAC	5'-ACCGTTGGCTTCCTGGGCTGCTAC-3'	5'-AAACGTAGCAGCCCAGGAAGCCAA-3'
CD81	CD81_sg2	GGCTGCTACGGGGCCATCC	5'-ACCGGGCTGCTACGGGGCCATCC-3'	5'-AAACGGATGGCCCCGTAGCAGCC-3'
CD81	CD81_sg3	TGAGGTGGCCGCCGGCATCTG	5'-ACCGTGAGGTGGCCGCCGGCATCTG-3'	5'-AAACCAGATGCCGGCGGCCACCTCA-3'
CD81	CD81_sg4	TCGTCTTCAATTTCGTCTTC	5'-ACCGTCGTCTTCAATTTCGTCTTC-3'	5'-AAACGAAGACGAAATTGAAGACGA-3'
CD81	CD81_sg5	TGATCCTGGGTGTGGCCCTG	5'-ACCGTGATCCTGGGTGTGGCCCTG-3'	5'-AAACCAGGGCCACACCCAGGATCA-3'
CD81	CD81_sg6	ACCACCAACCTCCTGTATC	5'-ACCGACCACCAACCTCCTGTATC-3'	5'-AAACGATACAGGAGGTTGGTGGT-3'
CDC42BPA	CDC42BPA_sg1	CAGTTGGAGCAGTTTATTT	5'-ACCGCAGTTGGAGCAGTTTATTT-3'	5'-AAACAAATAAACTGCTCCAACTG-3'
CDC42BPA	CDC42BPA_sg2	ACGGGCCCGCTCAGACCAA	5'-ACCGACGGGCCCGCTCAGACCAA-3'	5'-AAACTTGGTCTGAGCGGGCCCGT-3'
CDC42BPB	CDC42BPB_sg1	AAGCTGGAGCAGCTGCTCC	5'-ACCGAAGCTGGAGCAGCTGCTCC-3'	5'-AAACGGAGCAGCTGCTCCAGCTT-3'
CDC42BPB	CDC42BPB_sg2	TACACCGAGTGCAGCCACT	5'-ACCGTACACCGAGTGCAGCCACT-3'	5'-AAACAGTGGCTGCACTCGGTGTA-3'
CDC42BPG	CDC42BPG_sg1	GAGCGGCGGCTGCGCGCGC	5'-ACCGGAGCGGCGGCTGCGCGCGC-3'	5'-AAACGCGCGCGCAGCCGCCGCTC-3'
CDC42BPG	CDC42BPG_sg2	GAGCAGCTGGCGCGGGGCG	5'-ACCGGAGCAGCTGGCGCGGGGCG-3'	5'-AAACCGCCCCGCGCCAGCTGCTC-3'
CDC42BPG	CDC42BPG_sg3	GCGGCTGCCCGGGGCTCGA	5'-ACCGGCGGCTGCCCGGGGCTCGA-3'	5'-AAACTCGAGCCCCGGGCAGCCGC-3'
CDC45	CDC45_sg1	TGTGACCACGTGCAATATACGC	5'-ACCGTGTGACCACGTGCAATATACGC-3'	5'-AAACGCGTATATTGCACGTGGTCACA-3'
CDC45	CDC45_sg2	ATTTCCGCAAAGAGTTCTACG	5'-ACCGATTTCCGCAAAGAGTTCTACG-3'	5'-AAACCGTAGAACTCTTTGCGGAAAT-3'
CDC45	CDC45_sg3	GGTCCTTCTCTTCGTGGCCT	5'-ACCGGGTCCTTCTCTTCGTGGCCT-3'	5'-AAACAGGCCACGAAGAGAAGGACC-3'
CFTR	CFTR_sg1	AATCATAGCTTCCTATGACC	5'-ACCGAATCATAGCTTCCTATGACC-3'	5'-AAACGGTCATAGGAAGCTATGATT-3'
CFTR	CFTR_sg2	CTTCCTATGACCCGGATAACA	5'-ACCGCTTCCTATGACCCGGATAACA-3'	5'-AAACTGTTATCCGGGTCATAGGAAG-3'
CFTR	CFTR_sg3	ACCAGACCAATTTTGAGGAA	5'-ACCGACCAGACCAATTTTGAGGAA-3'	5'-AAACTTCCTCAAAATTGGTCTGGT-3'
CHPF	CHPF_sg1	GTGCTGCGGCCCGCAGGGCCCG	5'-ACCGGTGCTGCGGCCCGCAGGGCCCG-3'	5'-AAACCGGGCCCTGCGGGCCGCAGCAC-3'
CHPF	CHPF_sg2	CTCAGCGTCACCTGGGTGG	5'-ACCGCTCAGCGTCACCTGGGTGG-3'	5'-AAACCCACCCAGGTGACGCTGAG-3'
CHPF	CHPF_sg3	GAGACTCTGAGCTGCCGCCGCG	5'-ACCGGAGACTCTGAGCTGCCGCCGCG-3'	5'-AAACCGCGGCGGCAGCTCAGAGTCTC-3'
CHPF2	CHPF2_sg1	CTGGGCTCCCGTGAGCGGTTGC	5'-ACCGCTGGGCTCCCGTGAGCGGTTGC-3'	5'-AAACGCAACCGCTCACGGGAGCCCAG-3'
CHPF2	CHPF2_sg2	GGCTCCCGTGAGCGGTTGCTGG	5'-ACCGGGCTCCCGTGAGCGGTTGCTGG-3'	5'-AAACCCAGCAACCGCTCACGGGAGCC-3'
CHPF2	CHPF2_sg3	CTACACTGTCCACTTTGGCCG	5'-ACCGCTACACTGTCCACTTTGGCCG-3'	5'-AAACCGGCCAAAGTGGACAGTGTAG-3'
CHST11	CHST11_sg1	ATGAGGATGAACAGAATCTGC	5'-ACCGATGAGGATGAACAGAATCTGC-3'	5'-AAACGCAGATTCTGTTCATCCTCAT-3'
CHST11	CHST11_sg2	AGGATGAACAGAATCTGCCGGA	5'-ACCGAGGATGAACAGAATCTGCCGGA-3'	5'-AAACTCCGGCAGATTCTGTTCATCCT-3'
CHST11	CHST11_sg3	AACAGAATCTGCCGGATGGTGC	5'-ACCGAACAGAATCTGCCGGATGGTGC-3'	5'-AAACGCACCATCCGGCAGATTCTGTT-3'
CHST12	CHST12_sg1	ATCCTGCTGATCATCGTGTAC	5'-ACCGATCCTGCTGATCATCGTGTAC-3'	5'-AAACGTACACGATGATCAGCAGGAT-3'
CHST12	CHST12_sg2	AAGCTCTCCCGCCACCTCATGA	5'-ACCGAAGCTCTCCCGCCACCTCATGA-3'	5'-AAACTCATGAGGTGGCGGGAGAGCTT-3'
CHST12	CHST12_sg3	ACTCCGATGTCGACGAGTTTC	5'-ACCGACTCCGATGTCGACGAGTTTC-3'	5'-AAACGAAACTCGTCGACATCGGAGT-3'
CHST13	CHST13_sg1	CGCTGCTGCCGGCGGCGCGTGC	5'-ACCGCGCTGCTGCCGGCGGCGCGTGC-3'	5'-AAACGCACGCGCCGCCGGCAGCAGCG-3'
CHST13	CHST13_sg2	CTGCCGGCGGCGCGTGCTGG	5'-ACCGCTGCCGGCGGCGCGTGCTGG-3'	5'-AAACCCAGCACGCGCCGCCGGCAG-3'
CHST13	CHST13_sg3	CTCGACCCTGGCGAAGGTGCAC	5'-ACCGCTCGACCCTGGCGAAGGTGCAC-3'	5'-AAACGTGCACCTTCGCCAGGGTCGAG-3'
CHST14	CHST14_sg1	TTCCCCCGCCCGCTGACCCCGC	5'-ACCGTTCCCCCGCCCGCTGACCCCGC-3'	5'-AAACGCGGGGTCAGCGGGCGGGGGAA-3'
CHST14	CHST14_sg2	ACCCCGCTGGCGGCCCCAAA	5'-ACCGACCCCGCTGGCGGCCCCAAA-3'	5'-AAACTTTGGGGCCGCCAGCGGGGT-3'
CHST14	CHST14_sg3	CCCCTGGGCCGGGCGCTGAGG	5'-ACCGCCCCTGGGCCGGGCGCTGAGG-3'	5'-AAACCCTCAGCGCCCGGCCCAGGGG-3'
CHST15	CHST15_sg1	CTGCATACAGCTGTTACCCGA	5'-ACCGCTGCATACAGCTGTTACCCGA-3'	5'-AAACTCGGGTAACAGCTGTATGCAG-3'
CHST15	CHST15_sg2	GGGGCCCCCATCACGGTCACC	5'-ACCGGGGGCCCCCATCACGGTCACC-3'	5'-AAACGGTGACCGTGATGGGGGCCCC-3'
CHST15	CHST15_sg3	AAAACAAAATTCTGTTTCGTG	5'-ACCGAAAACAAAATTCTGTTTCGTG-3'	5'-AAACCACGAAACAGAATTTTGTTTT-3'
CHST3	CHST3_sg1	AGAAGCAAATACGCCCTTTTCT	5'-ACCGAGAAGCAAATACGCCCTTTTCT-3'	5'-AAACAGAAAAGGGCGTATTTGCTTCT-3'
CHST3	CHST3_sg2	ATAGTTTTTGTCTTCATCGAAA	5'-ACCGATAGTTTTTGTCTTCATCGAAA-3'	5'-AAACTTTCGATGAAGACAAAAACTAT-3'
CHST3	CHST3_sg3	GAGCCAGCCATGGAGGCCGCAG	5'-ACCGGAGCCAGCCATGGAGGCCGCAG-3'	5'-AAACCTGCGGCCTCCATGGCTGGCTC-3'
CHST7	CHST7_sg1	TACTGCAAGTTCGCGCTGCTGT	5'-ACCGTACTGCAAGTTCGCGCTGCTGT-3'	5'-AAACACAGCAGCGCGAACTTGCAGTA-3'
CHST7	CHST7_sg2	CTGCTGTTGGTGCTGTACACGC	5'-ACCGCTGCTGTTGGTGCTGTACACGC-3'	5'-AAACGCGTGTACAGCACCAACAGCAG-3'
CHST7	CHST7_sg3	CTGTTGCTCGTCCCCTCCGTAT	5'-ACCGCTGTTGCTCGTCCCCTCCGTAT-3'	5'-AAACATACGGAGGGGACGAGCAACAG-3'
CHSY1	CHSY1_sg1	GCCTCGCGGCTCGTCCTGCCCC	5'-ACCGGCCTCGCGGCTCGTCCTGCCCC-3'	5'-AAACGGGGCAGGACGAGCCGCGAGGC-3'
CHSY1	CHSY1_sg2	AGCTGAAGCGAGCGGGCCCA	5'-ACCGAGCTGAAGCGAGCGGGCCCA-3'	5'-AAACTGGGCCCGCTCGCTTCAGCT-3'
CHSY1	CHSY1_sg3	AGGGCTGCCGGTCCGGGCAGG	5'-ACCGAGGGCTGCCGGTCCGGGCAGG-3'	5'-AAACCCTGCCCGGACCGGCAGCCCT-3'
CHSY3	CHSY3_sg1	CCCGTGGATGAGCGTGGCATTA	5'-ACCGCCCGTGGATGAGCGTGGCATTA-3'	5'-AAACTAATGCCACGCTCATCCACGGG-3'
CHSY3	CHSY3_sg2	AAAATTATGAACACAATCGGA	5'-ACCGAAAATTATGAACACAATCGGA-3'	5'-AAACTCCGATTGTGTTCATAATTTT-3'
CHSY3	CHSY3_sg3	CGTCCTGGCTCATCGCCCCCA	5'-ACCGCGTCCTGGCTCATCGCCCCCA-3'	5'-AAACTGGGGGCGATGAGCCAGGACG-3'
CLDN1	CLDN1_sg11	TTGGGCTTCATTCTCGCCTTCC	5'-ACCGTTGGGCTTCATTCTCGCCTTCC-3'	5'-AAACGGAAGGCGAGAATGAAGCCCAA-3'
CLDN1	CLDN1_sg10	CTTCATTCTCGCCTTCCTGGGA	5'-ACCGCTTCATTCTCGCCTTCCTGGGA-3'	5'-AAACTCCCAGGAAGGCGAGAATGAAG-3'
CLDN1	CLDN1_sg3	TGGAGGATTTACTCCTATGC	5'-ACCGTGGAGGATTTACTCCTATGC-3'	5'-AAACGCATAGGAGTAAATCCTCCA-3'
CLDN1	CLDN1_sg4	TCCTGCGTGTCGCAGAGCAC	5'-ACCGTCCTGCGTGTCGCAGAGCAC-3'	5'-AAACGTGCTCTGCGACACGCAGGA-3'
CLDN1	CLDN1_sg5	CGACAACATCGTGACCGCCC	5'-ACCGCGACAACATCGTGACCGCCC-3'	5'-AAACGGGCGGTCACGATGTTGTCG-3'
CLDN1	CLDN1_sg6	ACCGCCCAGGCCATGTACGA	5'-ACCGACCGCCCAGGCCATGTACGA-3'	5'-AAACTCGTACATGGCCTGGGCGGT-3'
CLDN1	CLDN1_sg7	GCCATGTACGAGGGGCTG	5'-ACCGGCCATGTACGAGGGGCTG-3'	5'-AAACCAGCCCCTCGTACATGGC-3'
CLDN1	CLDN1_sg8	CAAGCAACCCGTGCCTTGA	5'-ACCGCAAGCAACCCGTGCCTTGA-3'	5'-AAACTCAAGGCACGGGTTGCTTG-3'
CLDN1	CLDN1_sg9	CAACCCGTGCCTTGATGGTGGT	5'-ACCGCAACCCGTGCCTTGATGGTGGT-3'	5'-AAACACCACCATCAAGGCACGGGTTG-3'
CLDN1	CLDN1_sg2	ATGGTGGTTGGCATCCTCC	5'-ACCGATGGTGGTTGGCATCCTCC-3'	5'-AAACGGAGGATGCCAACCACCAT-3'
CLDN1	CLDN1_sg1	TCAGCACTGCCCTGCCCCAG	5'-ACCGTCAGCACTGCCCTGCCCCAG-3'	5'-AAACCTGGGGCAGGGCAGTGCTGA-3'
CLDN12	CLDN12_sg1	TGTGGAATCGCCTCAGTAGC	5'-ACCGTGTGGAATCGCCTCAGTAGC-3'	5'-AAACGCTACTGAGGCGATTCCACA-3'
CLDN12	CLDN12_sg2	GCCTGTGGGTGAAATGTGCC	5'-ACCGGCCTGTGGGTGAAATGTGCC-3'	5'-AAACGGCACATTTCACCCACAGGC-3'
CLDN12	CLDN12_sg3	GGTGAAATGTGCCCGGTATGA	5'-ACCGGGTGAAATGTGCCCGGTATGA-3'	5'-AAACTCATACCGGGCACATTTCACC-3'
CLDN15	CLDN15_sg1	GGTGACTCTGCCAAACAGCTAC	5'-ACCGGGTGACTCTGCCAAACAGCTAC-3'	5'-AAACGTAGCTGTTTGGCAGAGTCACC-3'
CLDN15	CLDN15_sg2	GCGAGTGTCCACTGTGCAC	5'-ACCGGCGAGTGTCCACTGTGCAC-3'	5'-AAACGTGCACAGTGGACACTCGC-3'
CLDN15	CLDN15_sg3	CTGGGAGTTCCCGTCCATGC	5'-ACCGCTGGGAGTTCCCGTCCATGC-3'	5'-AAACGCATGGACGGGAACTCCCAG-3'
CLDN25	CLDN25_sg1	TTTCCGTGCAAAAGTCCAGCT	5'-ACCGTTTCCGTGCAAAAGTCCAGCT-3'	5'-AAACAGCTGGACTTTTGCACGGAAA-3'
CLDN25	CLDN25_sg2	TTTCCGTGCAAAAGTCCAGCTC	5'-ACCGTTTCCGTGCAAAAGTCCAGCTC-3'	5'-AAACGAGCTGGACTTTTGCACGGAAA-3'
CLDN25	CLDN25_sg3	TGCAAAAGTCCAGCTCGGG	5'-ACCGTGCAAAAGTCCAGCTCGGG-3'	5'-AAACCCCGAGCTGGACTTTTGCA-3'
CPE	CPE_sg1	AGGCGTATGGTCCTTACGCCG	5'-ACCGAGGCGTATGGTCCTTACGCCG-3'	5'-AAACCGGCGTAAGGACCATACGCCT-3'
CPE	CPE_sg2	AGGCGTATGGTCCTTACGCCGT	5'-ACCGAGGCGTATGGTCCTTACGCCGT-3'	5'-AAACACGGCGTAAGGACCATACGCCT-3'
CPE	CPE_sg3	GCGTATGGTCCTTACGCCGTG	5'-ACCGGCGTATGGTCCTTACGCCGTG-3'	5'-AAACCACGGCGTAAGGACCATACGC-3'
CSGALNACT1	CSGALNACT1_sg1	GTTCGCCGGGGGCTGCTTGCG	5'-ACCGGTTCGCCGGGGGCTGCTTGCG-3'	5'-AAACCGCAAGCAGCCCCCGGCGAAC-3'
CSGALNACT1	CSGALNACT1_sg2	GGGGCTGCTTGCGTGGATTTCC	5'-ACCGGGGGCTGCTTGCGTGGATTTCC-3'	5'-AAACGGAAATCCACGCAAGCAGCCCC-3'
CSGALNACT1	CSGALNACT1_sg3	CTTGCGTGGATTTCCCGGGTGG	5'-ACCGCTTGCGTGGATTTCCCGGGTGG-3'	5'-AAACCCACCCGGGAAATCCACGCAAG-3'
CSPG4	CSPG4_sg1	GCCCCCACTTCCAGCCCC	5'-ACCGGCCCCCACTTCCAGCCCC-3'	5'-AAACGGGGCTGGAAGTGGGGGC-3'
CSPG4	CSPG4_sg2	GCTTTGACCCTGACTATGT	5'-ACCGGCTTTGACCCTGACTATGT-3'	5'-AAACACATAGTCAGGGTCAAAGC-3'
CSPG4	CSPG4_sg3	TTGGCCAGACTTGCATCCG	5'-ACCGTTGGCCAGACTTGCATCCG-3'	5'-AAACCGGATGCAAGTCTGGCCAA-3'
CSPG5	CSPG5_sg1	GAGGTTTGGCTGAACCTGGG	5'-ACCGGAGGTTTGGCTGAACCTGGG-3'	5'-AAACCCCAGGTTCAGCCAAACCTC-3'
CSPG5	CSPG5_sg2	GGGGCAGCACACCCGACCCTCA	5'-ACCGGGGGCAGCACACCCGACCCTCA-3'	5'-AAACTGAGGGTCGGGTGTGCTGCCCC-3'
CSPG5	CSPG5_sg3	CCAGAGCTGACTTACCCATTTC	5'-ACCGCCAGAGCTGACTTACCCATTTC-3'	5'-AAACGAAATGGGTAAGTCAGCTCTGG-3'
CXCR6	CXCR6_sg1	CATGATTACCATGAAGACTAT	5'-ACCGCATGATTACCATGAAGACTAT-3'	5'-AAACATAGTCTTCATGGTAATCATG-3'
CXCR6	CXCR6_sg2	GTCTTTCTGCCCTGCATGTACC	5'-ACCGGTCTTTCTGCCCTGCATGTACC-3'	5'-AAACGGTACATGCAGGGCAGAAAGAC-3'
CXCR6	CXCR6_sg3	GTCATGTGCAAGAGCCTAC	5'-ACCGGTCATGTGCAAGAGCCTAC-3'	5'-AAACGTAGGCTCTTGCACATGAC-3'
DAPK2	DAPK2_sg1	GCCTCAATGAGGAGTCCAAACA	5'-ACCGGCCTCAATGAGGAGTCCAAACA-3'	5'-AAACTGTTTGGACTCCTCATTGAGGC-3'
DAPK2	DAPK2_sg2	GTGGAGGACTTTTATGACAT	5'-ACCGGTGGAGGACTTTTATGACAT-3'	5'-AAACATGTCATAAAAGTCCTCCAC-3'
DAPK2	DAPK2_sg3	GAGGACTTTTATGACATCGGAG	5'-ACCGGAGGACTTTTATGACATCGGAG-3'	5'-AAACCTCCGATGTCATAAAAGTCCTC-3'
DCN	DCN_sg1	GGCTGGACCGTTTCAACAGAG	5'-ACCGGGCTGGACCGTTTCAACAGAG-3'	5'-AAACCTCTGTTGAAACGGTCCAGCC-3'
DCN	DCN_sg2	AAGATGAGGCTTCTGGGAT	5'-ACCGAAGATGAGGCTTCTGGGAT-3'	5'-AAACATCCCAGAAGCCTCATCTT-3'
DCN	DCN_sg3	ACCGCGACTTCGAGCCCTCCCT	5'-ACCGACCGCGACTTCGAGCCCTCCCT-3'	5'-AAACAGGGAGGGCTCGAAGTCGCGGT-3'
DDX3X	DDX3X_sg1	TGGCAGTGGAAAATGCGCT	5'-ACCGTGGCAGTGGAAAATGCGCT-3'	5'-AAACAGCGCATTTTCCACTGCCA-3'
DDX3X	DDX3X_sg2	AACTCTTCAGATAATCAGAG	5'-ACCGAACTCTTCAGATAATCAGAG-3'	5'-AAACCTCTGATTATCTGAAGAGTT-3'
DDX3X	DDX3X_sg3	TTTCTACGATAAAGACAGTTC	5'-ACCGTTTCTACGATAAAGACAGTTC-3'	5'-AAACGAACTGTCTTTATCGTAGAAA-3'
DERL1	DERL1_sg1	TCGGACATCGGAGACTGGTTC	5'-ACCGTCGGACATCGGAGACTGGTTC-3'	5'-AAACGAACCAGTCTCCGATGTCCGA-3'
DERL1	DERL1_sg2	CATCCCGGCGATCACGCGCTAT	5'-ACCGCATCCCGGCGATCACGCGCTAT-3'	5'-AAACATAGCGCGTGATCGCCGGGATG-3'
DERL1	DERL1_sg3	CCACCGTCGCCGTGCCCTTGGT	5'-ACCGCCACCGTCGCCGTGCCCTTGGT-3'	5'-AAACACCAAGGGCACGGCGACGGTGG-3'
DSE	DSE_sg1	GCCTGATTCACACGGCGAAGTG	5'-ACCGGCCTGATTCACACGGCGAAGTG-3'	5'-AAACCACTTCGCCGTGTGAATCAGGC-3'
DSE	DSE_sg2	TCCCGGCGCACCCAATGCGTG	5'-ACCGTCCCGGCGCACCCAATGCGTG-3'	5'-AAACCACGCATTGGGTGCGCCGGGA-3'
DSE	DSE_sg3	TGAGCAGGTGTATGACCTCGA	5'-ACCGTGAGCAGGTGTATGACCTCGA-3'	5'-AAACTCGAGGTCATACACCTGCTCA-3'
EGF	EGF_sg1	CTGTCCTGAAGGTACTCTCGC	5'-ACCGCTGTCCTGAAGGTACTCTCGC-3'	5'-AAACGCGAGAGTACCTTCAGGACAG-3'
EGF	EGF_sg2	GAACCAATTATGAGCAATTGG	5'-ACCGGAACCAATTATGAGCAATTGG-3'	5'-AAACCCAATTGCTCATAATTGGTTC-3'
EGF	EGF_sg3	AAGGTACTCTCGCAGGAAAT	5'-ACCGAAGGTACTCTCGCAGGAAAT-3'	5'-AAACATTTCCTGCGAGAGTACCTT-3'
EGFR	EGFR_sg1	GCTGCGCTCTGCCCGGCGAGT	5'-ACCGGCTGCGCTCTGCCCGGCGAGT-3'	5'-AAACACTCGCCGGGCAGAGCGCAGC-3'
EGFR	EGFR_sg2	AGTAACAAGCTCACGCAGTT	5'-ACCGAGTAACAAGCTCACGCAGTT-3'	5'-AAACAACTGCGTGAGCTTGTTACT-3'
EGFR	EGFR_sg3	CTCTGCCCGGCGAGTCGGGCTC	5'-ACCGCTCTGCCCGGCGAGTCGGGCTC-3'	5'-AAACGAGCCCGACTCGCCGGGCAGAG-3'
ELL	ELL_sg1	TCAGAGCACCCAGAGGGACTTA	5'-ACCGTCAGAGCACCCAGAGGGACTTA-3'	5'-AAACTAAGTCCCTCTGGGTGCTCTGA-3'
ELL	ELL_sg2	GCACATCATGGAACCGACTGC	5'-ACCGGCACATCATGGAACCGACTGC-3'	5'-AAACGCAGTCGGTTCCATGATGTGC-3'
ELL	ELL_sg3	CCTTTCAGTCGTTCTTACTAC	5'-ACCGCCTTTCAGTCGTTCTTACTAC-3'	5'-AAACGTAGTAAGAACGACTGAAAGG-3'
ELL2	ELL2_sg1	AAGCTCACCGAGACGGCGATC	5'-ACCGAAGCTCACCGAGACGGCGATC-3'	5'-AAACGATCGCCGTCTCGGTGAGCTT-3'
ELL2	ELL2_sg2	AGCAGCGCTATGGGCTGTCGTG	5'-ACCGAGCAGCGCTATGGGCTGTCGTG-3'	5'-AAACCACGACAGCCCATAGCGCTGCT-3'
ELL2	ELL2_sg3	CATGTGAAGCTCACCGAGA	5'-ACCGCATGTGAAGCTCACCGAGA-3'	5'-AAACTCTCGGTGAGCTTCACATG-3'
ELL3	ELL3_sg1	GAGCCTCTGAGAGGACAGCTC	5'-ACCGGAGCCTCTGAGAGGACAGCTC-3'	5'-AAACGAGCTGTCCTCTCAGAGGCTC-3'
ELL3	ELL3_sg2	GCTCTGCTTCACGCAAGCTGCC	5'-ACCGGCTCTGCTTCACGCAAGCTGCC-3'	5'-AAACGGCAGCTTGCGTGAAGCAGAGC-3'
ELL3	ELL3_sg3	GCTCAACGACGCTGCCCTG	5'-ACCGGCTCAACGACGCTGCCCTG-3'	5'-AAACCAGGGCAGCGTCGTTGAGC-3'
EphA2	EphA2_sg1	AACGTGGAGGAGCGCTCCGT	5'-ACCGAACGTGGAGGAGCGCTCCGT-3'	5'-AAACACGGAGCGCTCCTCCACGTT-3'
EphA2	EphA2_sg2	CGCCTGCTTCGCCCTGCTGT	5'-ACCGCGCCTGCTTCGCCCTGCTGT-3'	5'-AAACACAGCAGGGCGAAGCAGGCG-3'
EphA2	EphA2_sg3	CTGTGGGGCTGTGCGCTGGCCG	5'-ACCGCTGTGGGGCTGTGCGCTGGCCG-3'	5'-AAACCGGCCAGCGCACAGCCCCACAG-3'
FGFR1	FGFR1_sg1	TGACCTGCTGCAGCTTCGCTGT	5'-ACCGTGACCTGCTGCAGCTTCGCTGT-3'	5'-AAACACAGCGAAGCTGCAGCAGGTCA-3'
FGFR1	FGFR1_sg2	TGCAGAGCATCAACTGGCTGC	5'-ACCGTGCAGAGCATCAACTGGCTGC-3'	5'-AAACGCAGCCAGTTGATGCTCTGCA-3'
FGFR1	FGFR1_sg3	AGCATCAACTGGCTGCGGGA	5'-ACCGAGCATCAACTGGCTGCGGGA-3'	5'-AAACTCCCGCAGCCAGTTGATGCT-3'
FGFR2	FGFR2_sg1	CTGGGGTCGTTTCATCTGCC	5'-ACCGCTGGGGTCGTTTCATCTGCC-3'	5'-AAACGGCAGATGAAACGACCCCAG-3'
FGFR2	FGFR2_sg2	GGTCGTTTCATCTGCCTGGTCG	5'-ACCGGGTCGTTTCATCTGCCTGGTCG-3'	5'-AAACCGACCAGGCAGATGAAACGACC-3'
FGFR2	FGFR2_sg3	CCATCTCATCCGGAGATGATG	5'-ACCGCCATCTCATCCGGAGATGATG-3'	5'-AAACCATCATCTCCGGATGAGATGG-3'
FGFR3	FGFR3_sg1	CCTGCGCCCTCGCGCTCTGCG	5'-ACCGCCTGCGCCCTCGCGCTCTGCG-3'	5'-AAACCGCAGAGCGCGAGGGCGCAGG-3'
FGFR3	FGFR3_sg2	CTCTGCGTGGCCGTGGCCATCG	5'-ACCGCTCTGCGTGGCCGTGGCCATCG-3'	5'-AAACCGATGGCCACGGCCACGCAGAG-3'
FGFR3	FGFR3_sg3	CGTGGCCGTGGCCATCGTGGC	5'-ACCGCGTGGCCGTGGCCATCGTGGC-3'	5'-AAACGCCACGATGGCCACGGCCACG-3'
FGFR4	FGFR4_sg1	CCTGGGCCTCCAGTCTTGTCCC	5'-ACCGCCTGGGCCTCCAGTCTTGTCCC-3'	5'-AAACGGGACAAGACTGGAGGCCCAGG-3'
FGFR4	FGFR4_sg2	AGCAGGAGCTGACAGTAGCCCT	5'-ACCGAGCAGGAGCTGACAGTAGCCCT-3'	5'-AAACAGGGCTACTGTCAGCTCCTGCT-3'
FGFR4	FGFR4_sg3	CCAGCTTCCTACCTGAGGATGC	5'-ACCGCCAGCTTCCTACCTGAGGATGC-3'	5'-AAACGCATCCTCAGGTAGGAAGCTGG-3'
FGG	FGG_sg1	GTAGTTATTGTCCAACTACCTG	5'-ACCGGTAGTTATTGTCCAACTACCTG-3'	5'-AAACCAGGTAGTTGGACAATAACTAC-3'
FGG	FGG_sg2	TAGACAAGGATCTACAGTCTT	5'-ACCGTAGACAAGGATCTACAGTCTT-3'	5'-AAACAAGACTGTAGATCCTTGTCTA-3'
FGG	FGG_sg3	ACGCTGCTACTTTGAAGTCC	5'-ACCGACGCTGCTACTTTGAAGTCC-3'	5'-AAACGGACTTCAAAGTAGCAGCGT-3'
FHOD1	FHOD1_sg1	CGGGCGGGGAAGACCGCGGGGA	5'-ACCGCGGGCGGGGAAGACCGCGGGGA-3'	5'-AAACTCCCCGCGGTCTTCCCCGCCCG-3'
FHOD1	FHOD1_sg2	GGGACGGAGAGCCGGTATCAG	5'-ACCGGGGACGGAGAGCCGGTATCAG-3'	5'-AAACCTGATACCGGCTCTCCGTCCC-3'
FHOD1	FHOD1_sg3	CCGGTATCAGTGGTGACCGTG	5'-ACCGCCGGTATCAGTGGTGACCGTG-3'	5'-AAACCACGGTCACCACTGATACCGG-3'
FSTL4	FSTL4_sg1	GAGCCTCCCTGCCGGCTGCGC	5'-ACCGGAGCCTCCCTGCCGGCTGCGC-3'	5'-AAACGCGCAGCCGGCAGGGAGGCTC-3'
FSTL4	FSTL4_sg2	GACCCAGGAACCAGCAGAGGCC	5'-ACCGGACCCAGGAACCAGCAGAGGCC-3'	5'-AAACGGCCTCTGCTGGTTCCTGGGTC-3'
FSTL4	FSTL4_sg3	CTTTCCAGCCACAACGAGCTGC	5'-ACCGCTTTCCAGCCACAACGAGCTGC-3'	5'-AAACGCAGCTCGTTGTGGCTGGAAAG-3'
FZD1	FZD1_sg1	GAGGAGGCGCCTAAGAAGTCC	5'-ACCGGAGGAGGCGCCTAAGAAGTCC-3'	5'-AAACGGACTTCTTAGGCGCCTCCTC-3'
FZD1	FZD1_sg2	AAGTCCCGGGCCGCCGGCGG	5'-ACCGAAGTCCCGGGCCGCCGGCGG-3'	5'-AAACCCGCCGGCGGCCCGGGACTT-3'
FZD1	FZD1_sg3	CGCCTAAGAAGTCCCGGGCCGC	5'-ACCGCGCCTAAGAAGTCCCGGGCCGC-3'	5'-AAACGCGGCCCGGGACTTCTTAGGCG-3'
FZD10	FZD10_sg1	CCCATCGAGATCCCGATGTGCA	5'-ACCGCCCATCGAGATCCCGATGTGCA-3'	5'-AAACTGCACATCGGGATCTCGATGGG-3'
FZD10	FZD10_sg2	AGATCCCGATGTGCAAGGACAT	5'-ACCGAGATCCCGATGTGCAAGGACAT-3'	5'-AAACATGTCCTTGCACATCGGGATCT-3'
FZD10	FZD10_sg3	ATGGGCCACGAGAACCAGCGCG	5'-ACCGATGGGCCACGAGAACCAGCGCG-3'	5'-AAACCGCGCTGGTTCTCGTGGCCCAT-3'
FZD2	FZD2_sg1	AGCGGCCTATCATTTTTCTGT	5'-ACCGAGCGGCCTATCATTTTTCTGT-3'	5'-AAACACAGAAAAATGATAGGCCGCT-3'
FZD2	FZD2_sg2	TCCGACCGCGGCAAGCAAGC	5'-ACCGTCCGACCGCGGCAAGCAAGC-3'	5'-AAACGCTTGCTTGCCGCGGTCGGA-3'
FZD2	FZD2_sg3	ACCGCGGCAAGCAAGCGGGC	5'-ACCGACCGCGGCAAGCAAGCGGGC-3'	5'-AAACGCCCGCTTGCTTGCCGCGGT-3'
FZD3	FZD3_sg1	ACTGTGTTCATGGGGCATAT	5'-ACCGACTGTGTTCATGGGGCATAT-3'	5'-AAACATATGCCCCATGAACACAGT-3'
FZD3	FZD3_sg2	GTGAATCTGGATTGTTCTC	5'-ACCGGTGAATCTGGATTGTTCTC-3'	5'-AAACGAGAACAATCCAGATTCAC-3'
FZD3	FZD3_sg3	ACGTGTCACACTTCCCTGTCGT	5'-ACCGACGTGTCACACTTCCCTGTCGT-3'	5'-AAACACGACAGGGAAGTGTGACACGT-3'
FZD4	FZD4_sg1	AAAGACTGATGGTCAAGATTG	5'-ACCGAAAGACTGATGGTCAAGATTG-3'	5'-AAACCAATCTTGACCATCAGTCTTT-3'
FZD4	FZD4_sg2	GGGCGCAGGGCCGAGCGTCCC	5'-ACCGGGGCGCAGGGCCGAGCGTCCC-3'	5'-AAACGGGACGCTCGGCCCTGCGCCC-3'
FZD4	FZD4_sg3	AACTGACTGGCTTGTGCTATGT	5'-ACCGAACTGACTGGCTTGTGCTATGT-3'	5'-AAACACATAGCACAAGCCAGTCAGTT-3'
FZD5	FZD5_sg1	TTGCTGCTGCTCCTAGCGCAGC	5'-ACCGTTGCTGCTGCTCCTAGCGCAGC-3'	5'-AAACGCTGCGCTAGGAGCAGCAGCAA-3'
FZD5	FZD5_sg2	CTGCTCCTAGCGCAGCTGGT	5'-ACCGCTGCTCCTAGCGCAGCTGGT-3'	5'-AAACACCAGCTGCGCTAGGAGCAG-3'
FZD5	FZD5_sg3	GCGGCCGCCGCGTCCAAGGCCC	5'-ACCGGCGGCCGCCGCGTCCAAGGCCC-3'	5'-AAACGGGCCTTGGACGCGGCGGCCGC-3'
FZD6	FZD6_sg1	TATTTTTCTACCCCTCCTAAG	5'-ACCGTATTTTTCTACCCCTCCTAAG-3'	5'-AAACCTTAGGAGGGGTAGAAAAATA-3'
FZD6	FZD6_sg2	AGTATTGCCGCGGTGGAAA	5'-ACCGAGTATTGCCGCGGTGGAAA-3'	5'-AAACTTTCCACCGCGGCAATACT-3'
FZD6	FZD6_sg3	CAAAAAATTAATTGACACTTT	5'-ACCGCAAAAAATTAATTGACACTTT-3'	5'-AAACAAAGTGTCAATTAATTTTTTG-3'
FZD7	FZD7_sg1	CGGCCGCTCCGCTTTCGTCCC	5'-ACCGCGGCCGCTCCGCTTTCGTCCC-3'	5'-AAACGGGACGAAAGCGGAGCGGCCG-3'
FZD7	FZD7_sg2	AACACGTCGGACGGCTCCGG	5'-ACCGAACACGTCGGACGGCTCCGG-3'	5'-AAACCCGGAGCCGTCCGACGTGTT-3'
FZD7	FZD7_sg3	GCGCTGCTGGGCGCACTGTCCG	5'-ACCGGCGCTGCTGGGCGCACTGTCCG-3'	5'-AAACCGGACAGTGCGCCCAGCAGCGC-3'
FZD8	FZD8_sg1	GCGCTGCTGCAGCGCTCTAG	5'-ACCGGCGCTGCTGCAGCGCTCTAG-3'	5'-AAACCTAGAGCGCTGCAGCAGCGC-3'
FZD8	FZD8_sg2	CTGCAGCGCTCTAGCGGCGCTG	5'-ACCGCTGCAGCGCTCTAGCGGCGCTG-3'	5'-AAACCAGCGCCGCTAGAGCGCTGCAG-3'
FZD8	FZD8_sg3	AGATCACCGTGCCGCTGTGTA	5'-ACCGAGATCACCGTGCCGCTGTGTA-3'	5'-AAACTACACAGCGGCACGGTGATCT-3'
FZD9	FZD9_sg1	CTGCTGTGGCAGCTGCTGGCGG	5'-ACCGCTGCTGTGGCAGCTGCTGGCGG-3'	5'-AAACCCGCCAGCAGCTGCCACAGCAG-3'
FZD9	FZD9_sg2	CTGGCGGCGGGCGGCGCGGCAC	5'-ACCGCTGGCGGCGGGCGGCGCGGCAC-3'	5'-AAACGTGCCGCGCCGCCCGCCGCCAG-3'
FZD9	FZD9_sg3	CGGGCGGCGCGGCACTGGAGAT	5'-ACCGCGGGCGGCGCGGCACTGGAGAT-3'	5'-AAACATCTCCAGTGCCGCGCCGCCCG-3'
GDNF	GDNF_sg1	CGTCCGCCTTCCCGCTGCCCGC	5'-ACCGCGTCCGCCTTCCCGCTGCCCGC-3'	5'-AAACGCGGGCAGCGGGAAGGCGGACG-3'
GDNF	GDNF_sg2	CGCCCGCCGAAGACCGCTCCCT	5'-ACCGCGCCCGCCGAAGACCGCTCCCT-3'	5'-AAACAGGGAGCGGTCTTCGGCGGGCG-3'
GDNF	GDNF_sg3	CTTCCTAGAAGAGAGCGGAAT	5'-ACCGCTTCCTAGAAGAGAGCGGAAT-3'	5'-AAACATTCCGCTCTCTTCTAGGAAG-3'
GPC1	GPC1_sg1	GAGCTCCGGGCCCGAGGCTGG	5'-ACCGGAGCTCCGGGCCCGAGGCTGG-3'	5'-AAACCCAGCCTCGGGCCCGGAGCTC-3'
GPC1	GPC1_sg2	CAGCGCTGGTCGCCTGCGCCCG	5'-ACCGCAGCGCTGGTCGCCTGCGCCCG-3'	5'-AAACCGGGCGCAGGCGACCAGCGCTG-3'
GPC1	GPC1_sg3	CGCTGGTCGCCTGCGCCCGCG	5'-ACCGCGCTGGTCGCCTGCGCCCGCG-3'	5'-AAACCGCGGGCGCAGGCGACCAGCG-3'
GPC2	GPC2_sg1	TCCCGGTCCTGGTCCCGGACC	5'-ACCGTCCCGGTCCTGGTCCCGGACC-3'	5'-AAACGGTCCGGGACCAGGACCGGGA-3'
GPC2	GPC2_sg2	AGGCCACCTTCCGAGGCCTGG	5'-ACCGAGGCCACCTTCCGAGGCCTGG-3'	5'-AAACCCAGGCCTCGGAAGGTGGCCT-3'
GPC2	GPC2_sg3	GGAGCGAGGCAAAGGTCACC	5'-ACCGGGAGCGAGGCAAAGGTCACC-3'	5'-AAACGGTGACCTTTGCCTCGCTCC-3'
GPC3	GPC3_sg1	GGACCGTGCGCACCGCGTGCT	5'-ACCGGGACCGTGCGCACCGCGTGCT-3'	5'-AAACAGCACGCGGTGCGCACGGTCC-3'
GPC3	GPC3_sg2	ACCGTGCGCACCGCGTGCTTGG	5'-ACCGACCGTGCGCACCGCGTGCTTGG-3'	5'-AAACCCAAGCACGCGGTGCGCACGGT-3'
GPC3	GPC3_sg3	ATGCTGCTCAGCTTGGACTTCC	5'-ACCGATGCTGCTCAGCTTGGACTTCC-3'	5'-AAACGGAAGTCCAAGCTGAGCAGCAT-3'
GPC4	GPC4_sg1	AGCTCAAGTCGAAAAGTTGCT	5'-ACCGAGCTCAAGTCGAAAAGTTGCT-3'	5'-AAACAGCAACTTTTCGACTTGAGCT-3'
GPC4	GPC4_sg2	TGCGACGTCTTTACGTGTCCAA	5'-ACCGTGCGACGTCTTTACGTGTCCAA-3'	5'-AAACTTGGACACGTAAAGACGTCGCA-3'
GPC4	GPC4_sg3	TAGAGTTGAAACGTTACTACG	5'-ACCGTAGAGTTGAAACGTTACTACG-3'	5'-AAACCGTAGTAACGTTTCAACTCTA-3'
GPC5	GPC5_sg1	GTTGGGTCCGCCCGCAGCG	5'-ACCGGTTGGGTCCGCCCGCAGCG-3'	5'-AAACCGCTGCGGGCGGACCCAAC-3'
GPC5	GPC5_sg2	AATGCATCCGGATGGCTCGCC	5'-ACCGAATGCATCCGGATGGCTCGCC-3'	5'-AAACGGCGAGCCATCCGGATGCATT-3'
GPC5	GPC5_sg3	CGTGCAGACCTGCGAAGAAGTT	5'-ACCGCGTGCAGACCTGCGAAGAAGTT-3'	5'-AAACAACTTCTTCGCAGGTCTGCACG-3'
GPC6	GPC6_sg1	CCGGGGCGGATGTGAAGGCT	5'-ACCGCCGGGGCGGATGTGAAGGCT-3'	5'-AAACAGCCTTCACATCCGCCCCGG-3'
GPC6	GPC6_sg2	CGGATGTGAAGGCTCGGAGCTG	5'-ACCGCGGATGTGAAGGCTCGGAGCTG-3'	5'-AAACCAGCTCCGAGCCTTCACATCCG-3'
GPC6	GPC6_sg3	GAGCTGCGGAGAGGTCCGCC	5'-ACCGGAGCTGCGGAGAGGTCCGCC-3'	5'-AAACGGCGGACCTCTCCGCAGCTC-3'
GRIA2	GRIA2_sg1	AATACAGTGCATTTCGAGT	5'-ACCGAATACAGTGCATTTCGAGT-3'	5'-AAACACTCGAAATGCACTGTATT-3'
GRIA2	GRIA2_sg2	TCCTCCTTTCTCCTGTTTTA	5'-ACCGTCCTCCTTTCTCCTGTTTTA-3'	5'-AAACTAAAACAGGAGAAAGGAGGA-3'
GRIA2	GRIA2_sg3	ACACCCCACATCGACAATT	5'-ACCGACACCCCACATCGACAATT-3'	5'-AAACAATTGTCGATGTGGGGTGT-3'
GRIK1	GRIK1_sg1	ACCCGCTGGAAACACCCCT	5'-ACCGACCCGCTGGAAACACCCCT-3'	5'-AAACAGGGGTGTTTCCAGCGGGT-3'
GRIK1	GRIK1_sg2	CAGCTATCAGCAGGGCGATCC	5'-ACCGCAGCTATCAGCAGGGCGATCC-3'	5'-AAACGGATCGCCCTGCTGATAGCTG-3'
GRIK1	GRIK1_sg3	CACACTCCTCGCCCAGCCC	5'-ACCGCACACTCCTCGCCCAGCCC-3'	5'-AAACGGGCTGGGCGAGGAGTGTG-3'
GRIP1	GRIP1_sg1	CCAGCCAGACAAAGCCGCCTGA	5'-ACCGCCAGCCAGACAAAGCCGCCTGA-3'	5'-AAACTCAGGCGGCTTTGTCTGGCTGG-3'
GRIP1	GRIP1_sg2	ACAAAGCCGCCTGATGGAGCGT	5'-ACCGACAAAGCCGCCTGATGGAGCGT-3'	5'-AAACACGCTCCATCAGGCGGCTTTGT-3'
GRIP1	GRIP1_sg3	CCTGATGGAGCGTTGGCTGTG	5'-ACCGCCTGATGGAGCGTTGGCTGTG-3'	5'-AAACCACAGCCAACGCTCCATCAGG-3'
GSPT1	GSPT1_sg1	CAGCGACTCGGCGCCTGACTGC	5'-ACCGCAGCGACTCGGCGCCTGACTGC-3'	5'-AAACGCAGTCAGGCGCCGAGTCGCTG-3'
GSPT1	GSPT1_sg2	CGACTCGGCGCCTGACTGCT	5'-ACCGCGACTCGGCGCCTGACTGCT-3'	5'-AAACAGCAGTCAGGCGCCGAGTCG-3'
GSPT1	GSPT1_sg3	GCGCCTGACTGCTGGGACC	5'-ACCGGCGCCTGACTGCTGGGACC-3'	5'-AAACGGTCCCAGCAGTCAGGCGC-3'
GXYLT1	GXYLT1_sg1	TCGTGGTGCTGTGTGTGGCCTG	5'-ACCGTCGTGGTGCTGTGTGTGGCCTG-3'	5'-AAACCAGGCCACACACAGCACCACGA-3'
GXYLT1	GXYLT1_sg2	CCGTGTCCCTGGAAGAAGGAA	5'-ACCGCCGTGTCCCTGGAAGAAGGAA-3'	5'-AAACTTCCTTCTTCCAGGGACACGG-3'
GXYLT1	GXYLT1_sg3	GAATGAACTGCTTTTGGGAAG	5'-ACCGGAATGAACTGCTTTTGGGAAG-3'	5'-AAACCTTCCCAAAAGCAGTTCATTC-3'
HBEGF	HBEGF_sg1	GTGGTGCTGAAGCTCTTTC	5'-ACCGGTGGTGCTGAAGCTCTTTC-3'	5'-AAACGAAAGAGCTTCAGCACCAC-3'
HBEGF	HBEGF_sg2	GCTGCAGTTCTCTCGGCAC	5'-ACCGGCTGCAGTTCTCTCGGCAC-3'	5'-AAACGTGCCGAGAGAACTGCAGC-3'
HBEGF	HBEGF_sg3	TTCTCTCGGCACTGGTGAC	5'-ACCGTTCTCTCGGCACTGGTGAC-3'	5'-AAACGTCACCAGTGCCGAGAGAA-3'
HMGB1	HMGB1_sg1	AAGATATGGCAAAAGCGGACA	5'-ACCGAAGATATGGCAAAAGCGGACA-3'	5'-AAACTGTCCGCTTTTGCCATATCTT-3'
HMGB1	HMGB1_sg2	GAGATCCTAAGAAGCCGAG	5'-ACCGGAGATCCTAAGAAGCCGAG-3'	5'-AAACCTCGGCTTCTTAGGATCTC-3'
HMGB1	HMGB1_sg3	TTTTCTAAGAAGTGCTCAGAG	5'-ACCGTTTTCTAAGAAGTGCTCAGAG-3'	5'-AAACCTCTGAGCACTTCTTAGAAAA-3'
HSP90AA1	HSP90AA1_sg1	GGGACGGCTCCACCCCTCCT	5'-ACCGGGGACGGCTCCACCCCTCCT-3'	5'-AAACAGGAGGGGTGGAGCCGTCCC-3'
HSP90AA1	HSP90AA1_sg2	CTGAATACCCGCGCGACCGTC	5'-ACCGCTGAATACCCGCGCGACCGTC-3'	5'-AAACGACGGTCGCGCGGGTATTCAG-3'
HSP90AA1	HSP90AA1_sg3	AAAAGGCCCAAGTGTTTCTC	5'-ACCGAAAAGGCCCAAGTGTTTCTC-3'	5'-AAACGAGAAACACTTGGGCCTTTT-3'
HSP90AB1	HSP90AB1_sg1	AGCCTGACAGACCCTTCGAAGT	5'-ACCGAGCCTGACAGACCCTTCGAAGT-3'	5'-AAACACTTCGAAGGGTCTGTCAGGCT-3'
HSP90AB1	HSP90AB1_sg2	TCTGGTACTAAAGCATTCA	5'-ACCGTCTGGTACTAAAGCATTCA-3'	5'-AAACTGAATGCTTTAGTACCAGA-3'
HSP90AB1	HSP90AB1_sg3	CACCATGGAGAGGAGGAGG	5'-ACCGCACCATGGAGAGGAGGAGG-3'	5'-AAACCCTCCTCCTCTCCATGGTG-3'
HSPA2	HSPA2_sg1	AAACACTGGCCGTTCCGGG	5'-ACCGAAACACTGGCCGTTCCGGG-3'	5'-AAACCCCGGAACGGCCAGTGTTT-3'
HSPA2	HSPA2_sg2	ACGCCAAGAGGCTGATTGGA	5'-ACCGACGCCAAGAGGCTGATTGGA-3'	5'-AAACTCCAATCAGCCTCTTGGCGT-3'
HSPA2	HSPA2_sg3	GGCACCACCTATTCGTGCGT	5'-ACCGGGCACCACCTATTCGTGCGT-3'	5'-AAACACGCACGAATAGGTGGTGCC-3'
HSPA4L	HSPA4L_sg1	CTACATTGCTGTCGCGAGAAG	5'-ACCGCTACATTGCTGTCGCGAGAAG-3'	5'-AAACCTTCTCGCGACAGCAATGTAG-3'
HSPA4L	HSPA4L_sg2	AACGTAAGAAATACAATTCA	5'-ACCGAACGTAAGAAATACAATTCA-3'	5'-AAACTGAATTGTATTTCTTACGTT-3'
HSPA4L	HSPA4L_sg3	GGATCAAGAACTCGAGCCAT	5'-ACCGGGATCAAGAACTCGAGCCAT-3'	5'-AAACATGGCTCGAGTTCTTGATCC-3'
HSPD1	HSPD1_sg1	CCGATGCTGTGGCCGTTACAAT	5'-ACCGCCGATGCTGTGGCCGTTACAAT-3'	5'-AAACATTGTAACGGCCACAGCATCGG-3'
HSPD1	HSPD1_sg2	ATGCTGTGGCCGTTACAATG	5'-ACCGATGCTGTGGCCGTTACAATG-3'	5'-AAACCATTGTAACGGCCACAGCAT-3'
HSPD1	HSPD1_sg3	CCAGATGAGACCGGTGTCCA	5'-ACCGCCAGATGAGACCGGTGTCCA-3'	5'-AAACTGGACACCGGTCTCATCTGG-3'
HSPG2	HSPG2_sg1	TCACAGCAAGCCAAATGCGC	5'-ACCGTCACAGCAAGCCAAATGCGC-3'	5'-AAACGCGCATTTGGCTTGCTGTGA-3'
HSPG2	HSPG2_sg2	GCGGCGGGCGCGCTGCTGC	5'-ACCGGCGGCGGGCGCGCTGCTGC-3'	5'-AAACGCAGCAGCGCGCCCGCCGC-3'
HSPG2	HSPG2_sg3	ACATGCTGGCTGACAGCATCTC	5'-ACCGACATGCTGGCTGACAGCATCTC-3'	5'-AAACGAGATGCTGTCAGCCAGCATGT-3'
IFITM1	IFITM1_sg1	GATTCATCCTGTTACTGGTATT	5'-ACCGGATTCATCCTGTTACTGGTATT-3'	5'-AAACAATACCAGTAACAGGATGAATC-3'
IFITM1	IFITM1_sg2	TTACAGATAATACAGGAAAAA	5'-ACCGTTACAGATAATACAGGAAAAA-3'	5'-AAACTTTTTCCTGTATTATCTGTAA-3'
IFITM1	IFITM1_sg3	AACATGAGGTGGCTGTGCT	5'-ACCGAACATGAGGTGGCTGTGCT-3'	5'-AAACAGCACAGCCACCTCATGTT-3'
IFNB1	IFNB1_sg1	CTCCTGTGGCAATTGAATGGG	5'-ACCGCTCCTGTGGCAATTGAATGGG-3'	5'-AAACCCCATTCAATTGCCACAGGAG-3'
IFNB1	IFNB1_sg2	GAGAAAGAAGATTTCACCAG	5'-ACCGGAGAAAGAAGATTTCACCAG-3'	5'-AAACCTGGTGAAATCTTCTTTCTC-3'
IFNB1	IFNB1_sg3	AAGCTCCTGTGGCAATTGAA	5'-ACCGAAGCTCCTGTGGCAATTGAA-3'	5'-AAACTTCAATTGCCACAGGAGCTT-3'
ITGA1	ITGA1_sg1	TGAAAAATTCAATGACTTTCAG	5'-ACCGTGAAAAATTCAATGACTTTCAG-3'	5'-AAACCTGAAAGTCATTGAATTTTTCA-3'
ITGA1	ITGA1_sg2	TGCTTATTGGTTCTCCGTTAGT	5'-ACCGTGCTTATTGGTTCTCCGTTAGT-3'	5'-AAACACTAACGGAGAACCAATAAGCA-3'
ITGA1	ITGA1_sg3	GAGATGTCTATAAGTGTCCAGT	5'-ACCGGAGATGTCTATAAGTGTCCAGT-3'	5'-AAACACTGGACACTTATAGACATCTC-3'
ITGA10	ITGA10_sg1	AACATCACCCACGCCTATTCCC	5'-ACCGAACATCACCCACGCCTATTCCC-3'	5'-AAACGGGAATAGGCGTGGGTGATGTT-3'
ITGA10	ITGA10_sg2	GATACAGTGTCTTACAACATGT	5'-ACCGGATACAGTGTCTTACAACATGT-3'	5'-AAACACATGTTGTAAGACACTGTATC-3'
ITGA10	ITGA10_sg3	CTGGTGGGCGCCCCCTGGGA	5'-ACCGCTGGTGGGCGCCCCCTGGGA-3'	5'-AAACTCCCAGGGGGCGCCCACCAG-3'
ITGA11	ITGA11_sg1	TGCAGCAGCACGACATCAG	5'-ACCGTGCAGCAGCACGACATCAG-3'	5'-AAACCTGATGTCGTGCTGCTGCA-3'
ITGA11	ITGA11_sg2	AAACCAATGGCTACCAGAAGAC	5'-ACCGAAACCAATGGCTACCAGAAGAC-3'	5'-AAACGTCTTCTGGTAGCCATTGGTTT-3'
ITGA11	ITGA11_sg3	TGTACAAGTGTCCAGTGATCCA	5'-ACCGTGTACAAGTGTCCAGTGATCCA-3'	5'-AAACTGGATCACTGGACACTTGTACA-3'
ITGA3	ITGA3_sg1	ATGCTCTGTGCGCTCGCCTTGA	5'-ACCGATGCTCTGTGCGCTCGCCTTGA-3'	5'-AAACTCAAGGCGAGCGCACAGAGCAT-3'
ITGA3	ITGA3_sg2	CTCTGTGCGCTCGCCTTGATGG	5'-ACCGCTCTGTGCGCTCGCCTTGATGG-3'	5'-AAACCCATCAAGGCGAGCGCACAGAG-3'
ITGA3	ITGA3_sg3	TGCGCTCGCCTTGATGGTGG	5'-ACCGTGCGCTCGCCTTGATGGTGG-3'	5'-AAACCCACCATCAAGGCGAGCGCA-3'
ITGA4	ITGA4_sg1	CTTGGGAAGCGAGGCGCGAACC	5'-ACCGCTTGGGAAGCGAGGCGCGAACC-3'	5'-AAACGGTTCGCGCCTCGCTTCCCAAG-3'
ITGA4	ITGA4_sg2	AGGCGCGAACCCGGCCCCCGA	5'-ACCGAGGCGCGAACCCGGCCCCCGA-3'	5'-AAACTCGGGGGCCGGGTTCGCGCCT-3'
ITGA4	ITGA4_sg3	ACCGGCCGCCCCTACAACG	5'-ACCGACCGGCCGCCCCTACAACG-3'	5'-AAACCGTTGTAGGGGCGGCCGGT-3'
ITGA5	ITGA5_sg1	CTGCCGCCGCCACCCAGGGT	5'-ACCGCTGCCGCCGCCACCCAGGGT-3'	5'-AAACACCCTGGGTGGCGGCGGCAG-3'
ITGA5	ITGA5_sg2	GTCGGGGGCTTCAACTTAGACG	5'-ACCGGTCGGGGGCTTCAACTTAGACG-3'	5'-AAACCGTCTAAGTTGAAGCCCCCGAC-3'
ITGA5	ITGA5_sg3	GGGGCTTCAACTTAGACGCGG	5'-ACCGGGGGCTTCAACTTAGACGCGG-3'	5'-AAACCCGCGTCTAAGTTGAAGCCCC-3'
ITGA6	ITGA6_sg1	TGCTCACCGATATGAAAAA	5'-ACCGTGCTCACCGATATGAAAAA-3'	5'-AAACTTTTTCATATCGGTGAGCA-3'
ITGA6	ITGA6_sg2	GAATCCCGAGACATCTTTGGG	5'-ACCGGAATCCCGAGACATCTTTGGG-3'	5'-AAACCCCAAAGATGTCTCGGGATTC-3'
ITGA6	ITGA6_sg3	AATCTCAGGATTGAAGACGATA	5'-ACCGAATCTCAGGATTGAAGACGATA-3'	5'-AAACTATCGTCTTCAATCCTGAGATT-3'
ITGA7	ITGA7_sg1	GGGCTCGGAGCCGCGACCCT	5'-ACCGGGGCTCGGAGCCGCGACCCT-3'	5'-AAACAGGGTCGCGGCTCCGAGCCC-3'
ITGA7	ITGA7_sg2	CTACAGAGTGGACATCGACCA	5'-ACCGCTACAGAGTGGACATCGACCA-3'	5'-AAACTGGTCGATGTCCACTCTGTAG-3'
ITGA7	ITGA7_sg3	GGCTCGGAGCCGCGACCCTTGG	5'-ACCGGGCTCGGAGCCGCGACCCTTGG-3'	5'-AAACCCAAGGGTCGCGGCTCCGAGCC-3'
ITGA8	ITGA8_sg1	TCAGGCGTTCAACCTGGACG	5'-ACCGTCAGGCGTTCAACCTGGACG-3'	5'-AAACCGTCCAGGTTGAACGCCTGA-3'
ITGA8	ITGA8_sg2	TGGAAAAGCTCACAGTGTACAG	5'-ACCGTGGAAAAGCTCACAGTGTACAG-3'	5'-AAACCTGTACACTGTGAGCTTTTCCA-3'
ITGA8	ITGA8_sg3	CTCACAGTGTACAGCGGCCCCA	5'-ACCGCTCACAGTGTACAGCGGCCCCA-3'	5'-AAACTGGGGCCGCTGTACACTGTGAG-3'
ITGA9	ITGA9_sg1	CCCGGCTGCGCCGAGGGGCGCC	5'-ACCGCCCGGCTGCGCCGAGGGGCGCC-3'	5'-AAACGGCGCCCCTCGGCGCAGCCGGG-3'
ITGA9	ITGA9_sg2	CTGCTGCTGGCGCTGGTGGTCG	5'-ACCGCTGCTGCTGGCGCTGGTGGTCG-3'	5'-AAACCGACCACCAGCGCCAGCAGCAG-3'
ITGA9	ITGA9_sg3	GTGGTCGCGGGGATCCCCGC	5'-ACCGGTGGTCGCGGGGATCCCCGC-3'	5'-AAACGCGGGGATCCCCGCGACCAC-3'
ITGB1	ITGB1_sg1	TGGAGAATGTATACAAGCA	5'-ACCGTGGAGAATGTATACAAGCA-3'	5'-AAACTGCTTGTATACATTCTCCA-3'
ITGB1	ITGB1_sg2	TATACAAGCAGGGCCAAATTGT	5'-ACCGTATACAAGCAGGGCCAAATTGT-3'	5'-AAACACAATTTGGCCCTGCTTGTATA-3'
ITGB1	ITGB1_sg3	ATGACATAGAAAATCCCAG	5'-ACCGATGACATAGAAAATCCCAG-3'	5'-AAACCTGGGATTTTCTATGTCAT-3'
ITGB2	ITGB2_sg1	CCCCCCACTGCTCGCCCTGGT	5'-ACCGCCCCCCACTGCTCGCCCTGGT-3'	5'-AAACACCAGGGCGAGCAGTGGGGGG-3'
ITGB2	ITGB2_sg2	ACTCCATTCGCTGCGACACC	5'-ACCGACTCCATTCGCTGCGACACC-3'	5'-AAACGGTGTCGCAGCGAATGGAGT-3'
ITGB2	ITGB2_sg3	CCCTGGTGGGGCTGCTCTCCCT	5'-ACCGCCCTGGTGGGGCTGCTCTCCCT-3'	5'-AAACAGGGAGAGCAGCCCCACCAGGG-3'
ITGB3	ITGB3_sg1	CTCTGGGCGACTGTGCTGGCGC	5'-ACCGCTCTGGGCGACTGTGCTGGCGC-3'	5'-AAACGCGCCAGCACAGTCGCCCAGAG-3'
ITGB3	ITGB3_sg2	CGCTGGGGGCGCTGGCGGGCGT	5'-ACCGCGCTGGGGGCGCTGGCGGGCGT-3'	5'-AAACACGCCCGCCAGCGCCCCCAGCG-3'
ITGB3	ITGB3_sg3	GGGCGCTGGCGGGCGTTGGCGT	5'-ACCGGGGCGCTGGCGGGCGTTGGCGT-3'	5'-AAACACGCCAACGCCCGCCAGCGCCC-3'
ITGB4	ITGB4_sg1	GCCTGCGGGTCCGTCTGCGGCC	5'-ACCGGCCTGCGGGTCCGTCTGCGGCC-3'	5'-AAACGGCCGCAGACGGACCCGCAGGC-3'
ITGB4	ITGB4_sg2	CGGGTCCGTCTGCGGCCCGGTG	5'-ACCGCGGGTCCGTCTGCGGCCCGGTG-3'	5'-AAACCACCGGGCCGCAGACGGACCCG-3'
ITGB4	ITGB4_sg3	TCTGCGGCCCGGTGAGGAG	5'-ACCGTCTGCGGCCCGGTGAGGAG-3'	5'-AAACCTCCTCACCGGGCCGCAGA-3'
ITGB5	ITGB5_sg1	AAGCCCACGGTCCATCACCTCT	5'-ACCGAAGCCCACGGTCCATCACCTCT-3'	5'-AAACAGAGGTGATGGACCGTGGGCTT-3'
ITGB5	ITGB5_sg2	CCCCTCAGCAGCAAGGGTT	5'-ACCGCCCCTCAGCAGCAAGGGTT-3'	5'-AAACAACCCTTGCTGCTGAGGGG-3'
ITGB5	ITGB5_sg3	CAGCAAGGGTTCGGGCTCTGC	5'-ACCGCAGCAAGGGTTCGGGCTCTGC-3'	5'-AAACGCAGAGCCCGAACCCTTGCTG-3'
ITGB6	ITGB6_sg1	CCTGTTCTTTCTATTTCTAGGA	5'-ACCGCCTGTTCTTTCTATTTCTAGGA-3'	5'-AAACTCCTAGAAATAGAAAGAACAGG-3'
ITGB6	ITGB6_sg2	CTTATTGGACCTCAGTGTGCC	5'-ACCGCTTATTGGACCTCAGTGTGCC-3'	5'-AAACGGCACACTGAGGTCCAATAAG-3'
ITGB6	ITGB6_sg3	GTGCATGTCCGCCAGACTG	5'-ACCGGTGCATGTCCGCCAGACTG-3'	5'-AAACCAGTCTGGCGGACATGCAC-3'
ITGB7	ITGB7_sg1	CGTCGGGAGAGGCGGAGGCG	5'-ACCGCGTCGGGAGAGGCGGAGGCG-3'	5'-AAACCGCCTCCGCCTCTCCCGACG-3'
ITGB7	ITGB7_sg2	GCGCGGCGCTGCGCCCGACGAG	5'-ACCGGCGCGGCGCTGCGCCCGACGAG-3'	5'-AAACCTCGTCGGGCGCAGCGCCGCGC-3'
ITGB7	ITGB7_sg3	ACGAGAGGAGCTGCTGGCTCG	5'-ACCGACGAGAGGAGCTGCTGGCTCG-3'	5'-AAACCGAGCCAGCAGCTCCTCTCGT-3'
ITGB8	ITGB8_sg1	CAGGCATAGTGGTGCCCAATGA	5'-ACCGCAGGCATAGTGGTGCCCAATGA-3'	5'-AAACTCATTGGGCACCACTATGCCTG-3'
ITGB8	ITGB8_sg2	TCTGCCTGCAAAACGACCGGCG	5'-ACCGTCTGCCTGCAAAACGACCGGCG-3'	5'-AAACCGCCGGTCGTTTTGCAGGCAGA-3'
ITGB8	ITGB8_sg3	AGGTCCCGCCTCGTTCCTC	5'-ACCGAGGTCCCGCCTCGTTCCTC-3'	5'-AAACGAGGAACGAGGCGGGACCT-3'
LDLRAD2	LDLRAD2_sg1	TTGTCTTCTGCAGTTGCCCCAA	5'-ACCGTTGTCTTCTGCAGTTGCCCCAA-3'	5'-AAACTTGGGGCAACTGCAGAAGACAA-3'
LDLRAD2	LDLRAD2_sg2	GCGGAACTGTGCGGGCAGACG	5'-ACCGGCGGAACTGTGCGGGCAGACG-3'	5'-AAACCGTCTGCCCGCACAGTTCCGC-3'
LDLRAD2	LDLRAD2_sg3	GAACTGTGCGGGCAGACGTGGC	5'-ACCGGAACTGTGCGGGCAGACGTGGC-3'	5'-AAACGCCACGTCTGCCCGCACAGTTC-3'
LDLRAD3	LDLRAD3_sg1	GGTTTGAGGACTGTCCCGA	5'-ACCGGGTTTGAGGACTGTCCCGA-3'	5'-AAACTCGGGACAGTCCTCAAACC-3'
LDLRAD3	LDLRAD3_sg2	CCCGCTACCACTGCAAGAA	5'-ACCGCCCGCTACCACTGCAAGAA-3'	5'-AAACTTCTTGCAGTGGTAGCGGG-3'
LDLRAD3	LDLRAD3_sg3	ACAAGAGCTTCATCTGCGA	5'-ACCGACAAGAGCTTCATCTGCGA-3'	5'-AAACTCGCAGATGAAGCTCTTGT-3'
LGALS3	LGALS3_sg1	GCACCTCCAGGCGCCTACCC	5'-ACCGGCACCTCCAGGCGCCTACCC-3'	5'-AAACGGGTAGGCGCCTGGAGGTGC-3'
LGALS3	LGALS3_sg2	CACCTGCACCTGGAGTCTACCC	5'-ACCGCACCTGCACCTGGAGTCTACCC-3'	5'-AAACGGGTAGACTCCAGGTGCAGGTG-3'
LGALS3	LGALS3_sg3	TCTGGAAACCCAAACCCTCA	5'-ACCGTCTGGAAACCCAAACCCTCA-3'	5'-AAACTGAGGGTTTGGGTTTCCAGA-3'
LRP1	LRP1_sg1	CCCCTGCTCTCAGCTCTGGTCG	5'-ACCGCCCCTGCTCTCAGCTCTGGTCG-3'	5'-AAACCGACCAGAGCTGAGAGCAGGGG-3'
LRP1	LRP1_sg2	CTCTCAGCTCTGGTCGCGG	5'-ACCGCTCTCAGCTCTGGTCGCGG-3'	5'-AAACCCGCGACCAGAGCTGAGAG-3'
LRP1	LRP1_sg3	GGCTGGCGGTGCGACGGTGAG	5'-ACCGGGCTGGCGGTGCGACGGTGAG-3'	5'-AAACCTCACCGTCGCACCGCCAGCC-3'
LRP10	LRP10_sg1	CAGTGCTCTTAGAAGTGCA	5'-ACCGCAGTGCTCTTAGAAGTGCA-3'	5'-AAACTGCACTTCTAAGAGCACTG-3'
LRP10	LRP10_sg2	CGCTCTGGCCCATCCAGAC	5'-ACCGCGCTCTGGCCCATCCAGAC-3'	5'-AAACGTCTGGATGGGCCAGAGCG-3'
LRP10	LRP10_sg3	GGCACCTTACAGAGGCCCC	5'-ACCGGGCACCTTACAGAGGCCCC-3'	5'-AAACGGGGCCTCTGTAAGGTGCC-3'
LRP11	LRP11_sg1	AACTGCACGCGCAGCTGTC	5'-ACCGAACTGCACGCGCAGCTGTC-3'	5'-AAACGACAGCTGCGCGTGCAGTT-3'
LRP11	LRP11_sg2	CCTCCGTCGCCCAGGAGAGCGC	5'-ACCGCCTCCGTCGCCCAGGAGAGCGC-3'	5'-AAACGCGCTCTCCTGGGCGACGGAGG-3'
LRP11	LRP11_sg3	GAGAGCGCGGGCTCGCAGCGC	5'-ACCGGAGAGCGCGGGCTCGCAGCGC-3'	5'-AAACGCGCTGCGAGCCCGCGCTCTC-3'
LRP12	LRP12_sg1	CTGGAGCACAAAAGAGTCTCCG	5'-ACCGCTGGAGCACAAAAGAGTCTCCG-3'	5'-AAACCGGAGACTCTTTTGTGCTCCAG-3'
LRP12	LRP12_sg2	GAGCACAAAAGAGTCTCCGCGG	5'-ACCGGAGCACAAAAGAGTCTCCGCGG-3'	5'-AAACCCGCGGAGACTCTTTTGTGCTC-3'
LRP12	LRP12_sg3	TTGCTCTTGCTTTTCCTCGCT	5'-ACCGTTGCTCTTGCTTTTCCTCGCT-3'	5'-AAACAGCGAGGAAAAGCAAGAGCAA-3'
LRP1B	LRP1B_sg1	GGATTATTGCCGATTGCCA	5'-ACCGGGATTATTGCCGATTGCCA-3'	5'-AAACTGGCAATCGGCAATAATCC-3'
LRP1B	LRP1B_sg2	CCGATTGCCAGGGTGCTGACCG	5'-ACCGCCGATTGCCAGGGTGCTGACCG-3'	5'-AAACCGGTCAGCACCCTGGCAATCGG-3'
LRP1B	LRP1B_sg3	ACTGCCCAGATGGGTATGACGA	5'-ACCGACTGCCCAGATGGGTATGACGA-3'	5'-AAACTCGTCATACCCATCTGGGCAGT-3'
LRP2	LRP2_sg1	GCTCTCGTCGCCTGCCTAGCGC	5'-ACCGGCTCTCGTCGCCTGCCTAGCGC-3'	5'-AAACGCGCTAGGCAGGCGACGAGAGC-3'
LRP2	LRP2_sg2	TCGCCTGCCTAGCGCCGGCCAG	5'-ACCGTCGCCTGCCTAGCGCCGGCCAG-3'	5'-AAACCTGGCCGGCGCTAGGCAGGCGA-3'
LRP2	LRP2_sg3	TGACAGTGCGCATTTTCGCTG	5'-ACCGTGACAGTGCGCATTTTCGCTG-3'	5'-AAACCAGCGAAAATGCGCACTGTCA-3'
LRP3	LRP3_sg1	GCCCCAGGCCCCCTGGCCGA	5'-ACCGGCCCCAGGCCCCCTGGCCGA-3'	5'-AAACTCGGCCAGGGGGCCTGGGGC-3'
LRP3	LRP3_sg2	ACCTGTTCGGCGCCGCTCGC	5'-ACCGACCTGTTCGGCGCCGCTCGC-3'	5'-AAACGCGAGCGGCGCCGAACAGGT-3'
LRP3	LRP3_sg3	CAGATGAGTTCCGCTGTGACAA	5'-ACCGCAGATGAGTTCCGCTGTGACAA-3'	5'-AAACTTGTCACAGCGGAACTCATCTG-3'
LRP4	LRP4_sg1	GCAGTGGGGCGCGCTGCTGCT	5'-ACCGGCAGTGGGGCGCGCTGCTGCT-3'	5'-AAACAGCAGCAGCGCGCCCCACTGC-3'
LRP4	LRP4_sg2	CCAGCAGCCCCGAGTGTGCTTG	5'-ACCGCCAGCAGCCCCGAGTGTGCTTG-3'	5'-AAACCAAGCACACTCGGGGCTGCTGG-3'
LRP4	LRP4_sg3	CAGCCCCGAGTGTGCTTGTGGT	5'-ACCGCAGCCCCGAGTGTGCTTGTGGT-3'	5'-AAACACCACAAGCACACTCGGGGCTG-3'
LRP5	LRP5_sg1	CTCCTGCTATTTGCCAACCGC	5'-ACCGCTCCTGCTATTTGCCAACCGC-3'	5'-AAACGCGGTTGGCAAATAGCAGGAG-3'
LRP5	LRP5_sg2	ACGCCCCGGATTGAGCGGGCA	5'-ACCGACGCCCCGGATTGAGCGGGCA-3'	5'-AAACTGCCCGCTCAATCCGGGGCGT-3'
LRP5	LRP5_sg3	CCAACCGCCGGGACGTACGGC	5'-ACCGCCAACCGCCGGGACGTACGGC-3'	5'-AAACGCCGTACGTCCCGGCGGTTGG-3'
LRP6	LRP6_sg1	TTGCTTTATGCAAACAGAC	5'-ACCGTTGCTTTATGCAAACAGAC-3'	5'-AAACGTCTGTTTGCATAAAGCAA-3'
LRP6	LRP6_sg2	CAAACAGACGGGACTTGCGAT	5'-ACCGCAAACAGACGGGACTTGCGAT-3'	5'-AAACATCGCAAGTCCCGTCTGTTTG-3'
LRP6	LRP6_sg3	AGAATGCTACGATTGTAGT	5'-ACCGAGAATGCTACGATTGTAGT-3'	5'-AAACACTACAATCGTAGCATTCT-3'
LRP8	LRP8_sg1	CTGCTGCAGCTCCAGCATCTTG	5'-ACCGCTGCTGCAGCTCCAGCATCTTG-3'	5'-AAACCAAGATGCTGGAGCTGCAGCAG-3'
LRP8	LRP8_sg2	CGGCAGCGGCTGATCCGCTGCT	5'-ACCGCGGCAGCGGCTGATCCGCTGCT-3'	5'-AAACAGCAGCGGATCAGCCGCTGCCG-3'
LRP8	LRP8_sg3	CAGCGGCTGATCCGCTGCTCGG	5'-ACCGCAGCGGCTGATCCGCTGCTCGG-3'	5'-AAACCCGAGCAGCGGATCAGCCGCTG-3'
LY96	LY96_sg1	CGCAAAGAAGTTATTTGCCG	5'-ACCGCGCAAAGAAGTTATTTGCCG-3'	5'-AAACCGGCAAATAACTTCTTTGCG-3'
LY96	LY96_sg2	TGTTGTTGAAGCTATTTCT	5'-ACCGTGTTGTTGAAGCTATTTCT-3'	5'-AAACAGAAATAGCTTCAACAACA-3'
LY96	LY96_sg3	AAGAAATGCTCTTTTGCT	5'-ACCGAAGAAATGCTCTTTTGCT-3'	5'-AAACAGCAAAAGAGCATTTCTT-3'
MCHR1	MCHR1_sg1	GCAGCGGCTGCCAGGCTACGG	5'-ACCGGCAGCGGCTGCCAGGCTACGG-3'	5'-AAACCCGTAGCCTGGCAGCCGCTGC-3'
MCHR1	MCHR1_sg2	GAAGACCCCCTTCCCAACTGC	5'-ACCGGAAGACCCCCTTCCCAACTGC-3'	5'-AAACGCAGTTGGGAAGGGGGTCTTC-3'
MCHR1	MCHR1_sg3	CGGGGCTTGCGCTCCGGGACA	5'-ACCGCGGGGCTTGCGCTCCGGGACA-3'	5'-AAACTGTCCCGGAGCGCAAGCCCCG-3'
MGA	MGA_sg1	CATGTTTCCTTACTGTCGTTAT	5'-ACCGCATGTTTCCTTACTGTCGTTAT-3'	5'-AAACATAACGACAGTAAGGAAACATG-3'
MGA	MGA_sg2	TGGATAACCATCGTTATAAG	5'-ACCGTGGATAACCATCGTTATAAG-3'	5'-AAACCTTATAACGATGGTTATCCA-3'
MGA	MGA_sg3	ATAACCATCGTTATAAGTGGAA	5'-ACCGATAACCATCGTTATAAGTGGAA-3'	5'-AAACTTCCACTTATAACGATGGTTAT-3'
MPDZ	MPDZ_sg1	CAAACCAAGCTGCGAGAACG	5'-ACCGCAAACCAAGCTGCGAGAACG-3'	5'-AAACCGTTCTCGCAGCTTGGTTTG-3'
MPDZ	MPDZ_sg2	TTTTTATTATCCCCAAACAA	5'-ACCGTTTTTATTATCCCCAAACAA-3'	5'-AAACTTGTTTGGGGATAATAAAAA-3'
MPDZ	MPDZ_sg3	GGAATCTGGAAGCACTTAC	5'-ACCGGGAATCTGGAAGCACTTAC-3'	5'-AAACGTAAGTGCTTCCAGATTCC-3'
MTTP	MTTP_sg1	GTCTCTCATTAAATAATGAC	5'-ACCGGTCTCTCATTAAATAATGAC-3'	5'-AAACGTCATTATTTAATGAGAGAC-3'
MTTP	MTTP_sg2	AAGTTCTTCTTGATCGGGGCAA	5'-ACCGAAGTTCTTCTTGATCGGGGCAA-3'	5'-AAACTTGCCCCGATCAAGAAGAACTT-3'
MTTP	MTTP_sg3	CTACCGCATTTCCTCCAACG	5'-ACCGCTACCGCATTTCCTCCAACG-3'	5'-AAACCGTTGGAGGAAATGCGGTAG-3'
NANS	NANS_sg1	CCATACACCTCGAAGCATTCCT	5'-ACCGCCATACACCTCGAAGCATTCCT-3'	5'-AAACAGGAATGCTTCGAGGTGTATGG-3'
NANS	NANS_sg2	CTGGAGCTGGAGCTGTGTCCC	5'-ACCGCTGGAGCTGGAGCTGTGTCCC-3'	5'-AAACGGGACACAGCTCCAGCTCCAG-3'
NANS	NANS_sg3	TAGCCAAGCGCATGATCCGCA	5'-ACCGTAGCCAAGCGCATGATCCGCA-3'	5'-AAACTGCGGATCATGCGCTTGGCTA-3'
NCAN	NCAN_sg1	CCCCGGGATGCGTCCGAGCT	5'-ACCGCCCCGGGATGCGTCCGAGCT-3'	5'-AAACAGCTCGGACGCATCCCGGGG-3'
NCAN	NCAN_sg2	GATATCACCGATGCCAGCGAA	5'-ACCGGATATCACCGATGCCAGCGAA-3'	5'-AAACTTCGCTGGCATCGGTGATATC-3'
NCAN	NCAN_sg3	AGCCAACGCCACGCTACTTC	5'-ACCGAGCCAACGCCACGCTACTTC-3'	5'-AAACGAAGTAGCGTGGCGTTGGCT-3'
Negetive Control	control_sg1	GTAGCGAACGTGTCCGGCGT	5'-ACCGGTAGCGAACGTGTCCGGCGT-3'	5'-AAACACGCCGGACACGTTCGCTAC-3'
Negetive Control	control_sg2	GACCGGAACGATCTCGCGTA	5'-ACCGGACCGGAACGATCTCGCGTA-3'	5'-AAACTACGCGAGATCGTTCCGGTC-3'
Negetive Control	control_sg3	GGCAGTCGTTCGGTTGATAT	5'-ACCGGGCAGTCGTTCGGTTGATAT-3'	5'-AAACATATCAACCGAACGACTGCC-3'
Negetive Control	control_sg4	GCTTGAGCACATACGCGAAT	5'-ACCGGCTTGAGCACATACGCGAAT-3'	5'-AAACATTCGCGTATGTGCTCAAGC-3'
Negetive Control	control_sg5	GTGGTAGAATAACGTATTAC	5'-ACCGGTGGTAGAATAACGTATTAC-3'	5'-AAACGTAATACGTTATTCTACCAC-3'
Negetive Control	control_sg6	GTCATACATGGATAAGGCTA	5'-ACCGGTCATACATGGATAAGGCTA-3'	5'-AAACTAGCCTTATCCATGTATGAC-3'
Negetive Control	control_sg7	GATACACGAAGCATCACTAG	5'-ACCGGATACACGAAGCATCACTAG-3'	5'-AAACCTAGTGATGCTTCGTGTATC-3'
Negetive Control	control_sg8	GAACGTTGGCACTACTTCAC	5'-ACCGGAACGTTGGCACTACTTCAC-3'	5'-AAACGTGAAGTAGTGCCAACGTTC-3'
Negetive Control	control_sg9	GATCCATGTAATGCGTTCGA	5'-ACCGGATCCATGTAATGCGTTCGA-3'	5'-AAACTCGAACGCATTACATGGATC-3'
Negetive Control	control_sg10	GTCGTGAAGTGCATTCGATC	5'-ACCGGTCGTGAAGTGCATTCGATC-3'	5'-AAACGATCGAATGCACTTCACGAC-3'
Negetive Control	control_sg11	GTTCGACTCGCGTGACCGTA	5'-ACCGGTTCGACTCGCGTGACCGTA-3'	5'-AAACTACGGTCACGCGAGTCGAAC-3'
Negetive Control	control_sg12	GAATCTACCGCAGCGGTTCG	5'-ACCGGAATCTACCGCAGCGGTTCG-3'	5'-AAACCGAACCGCTGCGGTAGATTC-3'
Negetive Control	control_sg13	GAAGTGACGTCGATTCGATA	5'-ACCGGAAGTGACGTCGATTCGATA-3'	5'-AAACTATCGAATCGACGTCACTTC-3'
Negetive Control	control_sg14	GCGGTGTATGACAACCGCCG	5'-ACCGGCGGTGTATGACAACCGCCG-3'	5'-AAACCGGCGGTTGTCATACACCGC-3'
Negetive Control	control_sg15	GTACCGCGCCTGAAGTTCGC	5'-ACCGGTACCGCGCCTGAAGTTCGC-3'	5'-AAACGCGAACTTCAGGCGCGGTAC-3'
NOD1	NOD1_sg1	AAGAGCAGGGCCACAGTGAGA	5'-ACCGAAGAGCAGGGCCACAGTGAGA-3'	5'-AAACTCTCACTGTGGCCCTGCTCTT-3'
NOD1	NOD1_sg2	AAAAGCAATCGGGAACTTC	5'-ACCGAAAAGCAATCGGGAACTTC-3'	5'-AAACGAAGTTCCCGATTGCTTTT-3'
NPC1L1	NPC1L1_sg1	TGGGAAGAACCCAGAGCTGTC	5'-ACCGTGGGAAGAACCCAGAGCTGTC-3'	5'-AAACGACAGCTCTGGGTTCTTCCCA-3'
NPC1L1	NPC1L1_sg2	TGTCCTGCCTGTCCAACACGC	5'-ACCGTGTCCTGCCTGTCCAACACGC-3'	5'-AAACGCGTGTTGGACAGGCAGGACA-3'
NPC1L1	NPC1L1_sg3	ATCTGCCCCCGCCTCTACAC	5'-ACCGATCTGCCCCCGCCTCTACAC-3'	5'-AAACGTGTAGAGGCGGGGGCAGAT-3'
NR5A1	NR5A1_sg1	GACGAGCTGTGCCCCGTGTGC	5'-ACCGGACGAGCTGTGCCCCGTGTGC-3'	5'-AAACGCACACGGGGCACAGCTCGTC-3'
NR5A1	NR5A1_sg2	TGTGCGGGGACAAGGTGTC	5'-ACCGTGTGCGGGGACAAGGTGTC-3'	5'-AAACGACACCTTGTCCCCGCACA-3'
NR5A1	NR5A1_sg3	AGGGGTGGCCGGAACAAGTTT	5'-ACCGAGGGGTGGCCGGAACAAGTTT-3'	5'-AAACAAACTTGTTCCGGCCACCCCT-3'
OCEL1	OCEL1_sg1	TGCCTCTCCGACAGCAGATCC	5'-ACCGTGCCTCTCCGACAGCAGATCC-3'	5'-AAACGGATCTGCTGTCGGAGAGGCA-3'
OCEL1	OCEL1_sg2	CGCGGGACACGACGCCCCCCGC	5'-ACCGCGCGGGACACGACGCCCCCCGC-3'	5'-AAACGCGGGGGGCGTCGTGTCCCGCG-3'
OCEL1	OCEL1_sg3	CAGGACCCGCCCATCAGCC	5'-ACCGCAGGACCCGCCCATCAGCC-3'	5'-AAACGGCTGATGGGCGGGTCCTG-3'
OCLN	OCLN_sg1	TTGAAAGTCCACCTCCTTAC	5'-ACCGTTGAAAGTCCACCTCCTTAC-3'	5'-AAACGTAAGGAGGTGGACTTTCAA-3'
OCLN	OCLN_sg2	CACCAAGCAATGACATATATGG	5'-ACCGCACCAAGCAATGACATATATGG-3'	5'-AAACCCATATATGTCATTGCTTGGTG-3'
OCLN	OCLN_sg3	AAATTCTTCACTTCTACAAA	5'-ACCGAAATTCTTCACTTCTACAAA-3'	5'-AAACTTTGTAGAAGTGAAGAATTT-3'
OCLN	OCLN_sg4	CTACAAATGGACCTCTCCTCC	5'-ACCGCTACAAATGGACCTCTCCTCC-3'	5'-AAACGGAGGAGAGGTCCATTTGTAG-3'
OCLN	OCLN_sg5	CATTGCCATCTTTGCCTGTG	5'-ACCGCATTGCCATCTTTGCCTGTG-3'	5'-AAACCACAGGCAAAGATGGCAATG-3'
OCLN	OCLN_sg6	TACTGGGGTTCATGATTATTG	5'-ACCGTACTGGGGTTCATGATTATTG-3'	5'-AAACCAATAATCATGAACCCCAGTA-3'
OR52I1	OR52I1_sg1	CCATGTACATCACAGCCCTGTT	5'-ACCGCCATGTACATCACAGCCCTGTT-3'	5'-AAACAACAGGGCTGTGATGTACATGG-3'
OR52I1	OR52I1_sg2	GACATTGTTATGGCCTCCTCCG	5'-ACCGGACATTGTTATGGCCTCCTCCG-3'	5'-AAACCGGAGGAGGCCATAACAATGTC-3'
OR52I1	OR52I1_sg3	ATGGTGAGCATCTTCTGCT	5'-ACCGATGGTGAGCATCTTCTGCT-3'	5'-AAACAGCAGAAGATGCTCACCAT-3'
OSBPL5	OSBPL5_sg1	CACCAGCATCAACCAGATCT	5'-ACCGCACCAGCATCAACCAGATCT-3'	5'-AAACAGATCTGGTTGATGCTGGTG-3'
OSBPL5	OSBPL5_sg2	ATCTCGGGAAAGATCACGT	5'-ACCGATCTCGGGAAAGATCACGT-3'	5'-AAACACGTGATCTTTCCCGAGAT-3'
OSBPL5	OSBPL5_sg3	CTTTTCTGGACCCCGAGCGGGG	5'-ACCGCTTTTCTGGACCCCGAGCGGGG-3'	5'-AAACCCCCGCTCGGGGTCCAGAAAAG-3'
PECR	PECR_sg1	GCTAAGGGCAGGAGCTACC	5'-ACCGGCTAAGGGCAGGAGCTACC-3'	5'-AAACGGTAGCTCCTGCCCTTAGC-3'
PECR	PECR_sg2	GCCAAGTGGCCATCGTCAC	5'-ACCGGCCAAGTGGCCATCGTCAC-3'	5'-AAACGTGACGATGGCCACTTGGC-3'
PIK3C3	VPS34_sg1	AAGACCCAATGTTGAAGTTCTC	5'-ACCGAAGACCCAATGTTGAAGTTCTC-3'	5'-AAACGAGAACTTCAACATTGGGTCTT-3'
PIK3C3	VPS34_sg2	TTACTTGTCAAGTTTTTGCAGA	5'-ACCGTTACTTGTCAAGTTTTTGCAGA-3'	5'-AAACTCTGCAAAAACTTGACAAGTAA-3'
PIK3R4	VPS15_sg1	ACTTTGAATATGATAAAAGCCT	5'-ACCGACTTTGAATATGATAAAAGCCT-3'	5'-AAACAGGCTTTTATCATATTCAAAGT-3'
PIK3R4	VPS15_sg2	TTGCTCGAGCCAAGCACCGAGA	5'-ACCGTTGCTCGAGCCAAGCACCGAGA-3'	5'-AAACTCTCGGTGCTTGGCTCGAGCAA-3'
PIK3R4	VPS15_sg3	TTGTGAAGGTTTTTGCAATTC	5'-ACCGTTGTGAAGGTTTTTGCAATTC-3'	5'-AAACGAATTGCAAAAACCTTCACAA-3'
PKN2	PKN2_sg1	GATCGAATTAAGAGAGAAATA	5'-ACCGGATCGAATTAAGAGAGAAATA-3'	5'-AAACTATTTCTCTCTTAATTCGATC-3'
PKN2	PKN2_sg2	GCGTCCAACCCCGAACGGG	5'-ACCGGCGTCCAACCCCGAACGGG-3'	5'-AAACCCCGTTCGGGGTTGGACGC-3'
PKN2	PKN2_sg3	CAGAAATTGGATGATATCA	5'-ACCGCAGAAATTGGATGATATCA-3'	5'-AAACTGATATCATCCAATTTCTG-3'
PLXDC1	PLXDC1_sg1	GCTCTGGATGGGCTGCCAAA	5'-ACCGGCTCTGGATGGGCTGCCAAA-3'	5'-AAACTTTGGCAGCCCATCCAGAGC-3'
PLXDC1	PLXDC1_sg2	ATGGGCTGCCAAAGGGACCGTG	5'-ACCGATGGGCTGCCAAAGGGACCGTG-3'	5'-AAACCACGGTCCCTTTGGCAGCCCAT-3'
PLXDC1	PLXDC1_sg3	CCAAAGGGACCGTGCGGGGC	5'-ACCGCCAAAGGGACCGTGCGGGGC-3'	5'-AAACGCCCCGCACGGTCCCTTTGG-3'
PLXDC2	PLXDC2_sg1	GCGAGGTTCCCGAAGGCCGACC	5'-ACCGGCGAGGTTCCCGAAGGCCGACC-3'	5'-AAACGGTCGGCCTTCGGGAACCTCGC-3'
PLXDC2	PLXDC2_sg2	GACCAGTTTCAGTTCGCCGA	5'-ACCGGACCAGTTTCAGTTCGCCGA-3'	5'-AAACTCGGCGAACTGAAACTGGTC-3'
PLXDC2	PLXDC2_sg3	AAACTTGGACTTTCTCAAGG	5'-ACCGAAACTTGGACTTTCTCAAGG-3'	5'-AAACCCTTGAGAAAGTCCAAGTTT-3'
PLXNA1	PLXNA1_sg1	CTGCTGCTGCTGCCGGGCATGT	5'-ACCGCTGCTGCTGCTGCCGGGCATGT-3'	5'-AAACACATGCCCGGCAGCAGCAGCAG-3'
PLXNA1	PLXNA1_sg2	CCCCCCTTCCGCACCTTCT	5'-ACCGCCCCCCTTCCGCACCTTCT-3'	5'-AAACAGAAGGTGCGGAAGGGGGG-3'
PLXNA1	PLXNA1_sg3	CACCTTCTCGGCCAGCGACTG	5'-ACCGCACCTTCTCGGCCAGCGACTG-3'	5'-AAACCAGTCGCTGGCCGAGAAGGTG-3'
PLXNA2	PLXNA2_sg1	CGGCTGGATGACCTCTTCATCC	5'-ACCGCGGCTGGATGACCTCTTCATCC-3'	5'-AAACGGATGAAGAGGTCATCCAGCCG-3'
PLXNA2	PLXNA2_sg2	GATGGCAAGCTCTTCATCGGCA	5'-ACCGGATGGCAAGCTCTTCATCGGCA-3'	5'-AAACTGCCGATGAAGAGCTTGCCATC-3'
PLXNA2	PLXNA2_sg3	GGACGGGGGCCGTCTATGT	5'-ACCGGGACGGGGGCCGTCTATGT-3'	5'-AAACACATAGACGGCCCCCGTCC-3'
PLXNA3	PLXNA3_sg1	CTGCTCTTCCTTGCCGTGGG	5'-ACCGCTGCTCTTCCTTGCCGTGGG-3'	5'-AAACCCCACGGCAAGGAAGAGCAG-3'
PLXNA3	PLXNA3_sg2	ACAGACACCACGCTTACCCACC	5'-ACCGACAGACACCACGCTTACCCACC-3'	5'-AAACGGTGGGTAAGCGTGGTGTCTGT-3'
PLXNA3	PLXNA3_sg3	GCCCCCAACCTGACTGAGCTG	5'-ACCGGCCCCCAACCTGACTGAGCTG-3'	5'-AAACCAGCTCAGTCAGGTTGGGGGC-3'
PLXNA4	PLXNA4_sg1	CCCCGCTGTCCCAGAAGCAG	5'-ACCGCCCCGCTGTCCCAGAAGCAG-3'	5'-AAACCTGCTTCTGGGACAGCGGGG-3'
PLXNA4	PLXNA4_sg2	CGGTCATTTGTCACATTCCG	5'-ACCGCGGTCATTTGTCACATTCCG-3'	5'-AAACCGGAATGTGACAAATGACCG-3'
PLXNA4	PLXNA4_sg3	CCCGCCGAGGGTTTCAATCACC	5'-ACCGCCCGCCGAGGGTTTCAATCACC-3'	5'-AAACGGTGATTGAAACCCTCGGCGGG-3'
PLXNB1	PLXNB1_sg1	CCCAGGGGCCCTGGTGGTATGC	5'-ACCGCCCAGGGGCCCTGGTGGTATGC-3'	5'-AAACGCATACCACCAGGGCCCCTGGG-3'
PLXNB1	PLXNB1_sg2	TGGTATGCGGGAGCGTGCACCA	5'-ACCGTGGTATGCGGGAGCGTGCACCA-3'	5'-AAACTGGTGCACGCTCCCGCATACCA-3'
PLXNB1	PLXNB1_sg3	ATCCTGCGGTCAGCACGGTG	5'-ACCGATCCTGCGGTCAGCACGGTG-3'	5'-AAACCACCGTGCTGACCGCAGGAT-3'
PLXNB2	PLXNB2_sg1	AGGCCTCAGGCGTGGTGTACC	5'-ACCGAGGCCTCAGGCGTGGTGTACC-3'	5'-AAACGGTACACCACGCCTGAGGCCT-3'
PLXNB2	PLXNB2_sg2	GCCTCAGGCGTGGTGTACCTG	5'-ACCGGCCTCAGGCGTGGTGTACCTG-3'	5'-AAACCAGGTACACCACGCCTGAGGC-3'
PLXNB2	PLXNB2_sg3	AAGTGCACGCCGCCCATCG	5'-ACCGAAGTGCACGCCGCCCATCG-3'	5'-AAACCGATGGGCGGCGTGCACTT-3'
PLXNB3	PLXNB3_sg1	ACTTGCTCCTTGCTCAGCCCG	5'-ACCGACTTGCTCCTTGCTCAGCCCG-3'	5'-AAACCGGGCTGAGCAAGGAGCAAGT-3'
PLXNB3	PLXNB3_sg2	CGGAGGGTTCCTCCTTGCAGC	5'-ACCGCGGAGGGTTCCTCCTTGCAGC-3'	5'-AAACGCTGCAAGGAGGAACCCTCCG-3'
PLXNB3	PLXNB3_sg3	TGATGGCTCGCTGGCCTCCCTT	5'-ACCGTGATGGCTCGCTGGCCTCCCTT-3'	5'-AAACAAGGGAGGCCAGCGAGCCATCA-3'
PLXNC1	PLXNC1_sg1	CCCCTGCTCGCCTATCTGC	5'-ACCGCCCCTGCTCGCCTATCTGC-3'	5'-AAACGCAGATAGGCGAGCAGGGG-3'
PLXNC1	PLXNC1_sg2	CCGGGGCGCGGACGAGCCCGTG	5'-ACCGCCGGGGCGCGGACGAGCCCGTG-3'	5'-AAACCACGGGCTCGTCCGCGCCCCGG-3'
PLXNC1	PLXNC1_sg3	GGGCGCGGACGAGCCCGTGTGG	5'-ACCGGGGCGCGGACGAGCCCGTGTGG-3'	5'-AAACCCACACGGGCTCGTCCGCGCCC-3'
PLXND1	PLXND1_sg1	GGCGGCGCACCCCTTAGCGCC	5'-ACCGGGCGGCGCACCCCTTAGCGCC-3'	5'-AAACGGCGCTAAGGGGTGCGCCGCC-3'
PLXND1	PLXND1_sg2	GGGGCGGCGCGGGCCGGCGCCC	5'-ACCGGGGGCGGCGCGGGCCGGCGCCC-3'	5'-AAACGGGCGCCGGCCCGCGCCGCCCC-3'
PLXND1	PLXND1_sg3	GCGCCCTGGAGATCCAGCGT	5'-ACCGGCGCCCTGGAGATCCAGCGT-3'	5'-AAACACGCTGGATCTCCAGGGCGC-3'
PMEPA1	PMEPA1_sg1	TCTGCACGGTCCTTCATCAGC	5'-ACCGTCTGCACGGTCCTTCATCAGC-3'	5'-AAACGCTGATGAAGGACCGTGCAGA-3'
PMEPA1	PMEPA1_sg2	GAGAGCACAGTGTCAGGCAA	5'-ACCGGAGAGCACAGTGTCAGGCAA-3'	5'-AAACTTGCCTGACACTGTGCTCTC-3'
PMEPA1	PMEPA1_sg3	CACCGCCGCCGCCGCCGCC	5'-ACCGCACCGCCGCCGCCGCCGCC-3'	5'-AAACGGCGGCGGCGGCGGCGGTG-3'
POLR1A	POLR1A_sg1	ATCTCCAAGAACATGCCCTGG	5'-ACCGATCTCCAAGAACATGCCCTGG-3'	5'-AAACCCAGGGCATGTTCTTGGAGAT-3'
POLR1A	POLR1A_sg2	GCGGCTGCAGGGCATTTCCTT	5'-ACCGGCGGCTGCAGGGCATTTCCTT-3'	5'-AAACAAGGAAATGCCCTGCAGCCGC-3'
POLR1A	POLR1A_sg3	CCTGGGGAACCCATCGGCAAA	5'-ACCGCCTGGGGAACCCATCGGCAAA-3'	5'-AAACTTTGCCGATGGGTTCCCCAGG-3'
PTK2	PTK2_sg1	ACTCACCTGGGTACTGGTA	5'-ACCGACTCACCTGGGTACTGGTA-3'	5'-AAACTACCAGTACCCAGGTGAGT-3'
PTK2	PTK2_sg2	GAACGTTCTCCTGGTGCAA	5'-ACCGGAACGTTCTCCTGGTGCAA-3'	5'-AAACTTGCACCAGGAGAACGTTC-3'
PTK2	PTK2_sg3	GTGCAATGGAGCGAGTATTAA	5'-ACCGGTGCAATGGAGCGAGTATTAA-3'	5'-AAACTTAATACTCGCTCCATTGCAC-3'
PXK	PXK_sg1	CCTTCATGGAGAAGCCGCCAGC	5'-ACCGCCTTCATGGAGAAGCCGCCAGC-3'	5'-AAACGCTGGCGGCTTCTCCATGAAGG-3'
PXK	PXK_sg2	GAGAAGCCGCCAGCCGGCA	5'-ACCGGAGAAGCCGCCAGCCGGCA-3'	5'-AAACTGCCGGCTGGCGGCTTCTC-3'
PXK	PXK_sg3	GCAAGGTGCTGCTGGACGACA	5'-ACCGGCAAGGTGCTGCTGGACGACA-3'	5'-AAACTGTCGTCCAGCAGCACCTTGC-3'
PXN	PXN_sg1	CTGTACAGCATAACCCGCC	5'-ACCGCTGTACAGCATAACCCGCC-3'	5'-AAACGGCGGGTTATGCTGTACAG-3'
PXN	PXN_sg2	TCCCAGAGACTAACAGCCCCT	5'-ACCGTCCCAGAGACTAACAGCCCCT-3'	5'-AAACAGGGGCTGTTAGTCTCTGGGA-3'
PXN	PXN_sg3	AAAGAGAAGCCTAAGCGGAA	5'-ACCGAAAGAGAAGCCTAAGCGGAA-3'	5'-AAACTTCCGCTTAGGCTTCTCTTT-3'
PYGO1	PYGO1_sg1	TGGTGATAGTGGACTGGAT	5'-ACCGTGGTGATAGTGGACTGGAT-3'	5'-AAACATCCAGTCCACTATCACCA-3'
PYGO1	PYGO1_sg2	GAGGACCAGGTGTACAACT	5'-ACCGGAGGACCAGGTGTACAACT-3'	5'-AAACAGTTGTACACCTGGTCCTC-3'
PYGO1	PYGO1_sg3	CCCAGATAAGAAAAAGCGCA	5'-ACCGCCCAGATAAGAAAAAGCGCA-3'	5'-AAACTGCGCTTTTTCTTATCTGGG-3'
Rab1A	Rab1A_sg1	TTACTTCTGATTGGCGACTCA	5'-ACCGTTACTTCTGATTGGCGACTCA-3'	5'-AAACTGAGTCGCCAATCAGAAGTAA-3'
Rab1A	Rab1A_sg2	GAAAGTCTTGCCTTCTTCTT	5'-ACCGGAAAGTCTTGCCTTCTTCTT-3'	5'-AAACAAGAAGAAGGCAAGACTTTC-3'
Rab1A	Rab1A_sg3	AAAGCTACATCAGCACAAT	5'-ACCGAAAGCTACATCAGCACAAT-3'	5'-AAACATTGTGCTGATGTAGCTTT-3'
RAB22A	RAB22A_sg1	TGTAGGTAAATCGAGTATTGTG	5'-ACCGTGTAGGTAAATCGAGTATTGTG-3'	5'-AAACCACAATACTCGATTTACCTACA-3'
RAB22A	RAB22A_sg2	GTAAATCGAGTATTGTGTGG	5'-ACCGGTAAATCGAGTATTGTGTGG-3'	5'-AAACCCACACAATACTCGATTTAC-3'
RAB22A	RAB22A_sg3	AGTATTGTGTGGCGGTTTG	5'-ACCGAGTATTGTGTGGCGGTTTG-3'	5'-AAACCAAACCGCCACACAATACT-3'
RAB23	RAB23_sg1	ATATGGAAGTCGCCATAAAGA	5'-ACCGATATGGAAGTCGCCATAAAGA-3'	5'-AAACTCTTTATGGCGACTTCCATAT-3'
RAB23	RAB23_sg2	TATGATTCAGCGATATTGCAA	5'-ACCGTATGATTCAGCGATATTGCAA-3'	5'-AAACTTGCAATATCGCTGAATCATA-3'
RAB23	RAB23_sg3	AAGATGTCAGACTAATGTTAT	5'-ACCGAAGATGTCAGACTAATGTTAT-3'	5'-AAACATAACATTAGTCTGACATCTT-3'
Rab27a	Rab27a_sg1	CTTTGGGAGACTCTGGTGTA	5'-ACCGCTTTGGGAGACTCTGGTGTA-3'	5'-AAACTACACCAGAGTCTCCCAAAG-3'
Rab27a	Rab27a_sg2	TGTACAGAGCCAGTGGGCCGGA	5'-ACCGTGTACAGAGCCAGTGGGCCGGA-3'	5'-AAACTCCGGCCCACTGGCTCTGTACA-3'
Rab27a	Rab27a_sg3	CCAGTGGGCCGGATGGAGCCAC	5'-ACCGCCAGTGGGCCGGATGGAGCCAC-3'	5'-AAACGTGGCTCCATCCGGCCCACTGG-3'
Rab2A	Rab2A_sg1	GTGCTCGAATGATAACTATTGA	5'-ACCGGTGCTCGAATGATAACTATTGA-3'	5'-AAACTCAATAGTTATCATTCGAGCAC-3'
Rab2A	Rab2A_sg2	AATCCTTTCGTTCCATCACA	5'-ACCGAATCCTTTCGTTCCATCACA-3'	5'-AAACTGTGATGGAACGAAAGGATT-3'
Rab2A	Rab2A_sg3	AAACAGATAAAACTTCAGATA	5'-ACCGAAACAGATAAAACTTCAGATA-3'	5'-AAACTATCTGAAGTTTTATCTGTTT-3'
Rab30	Rab30_sg1	TTTTAATTGGCAACGCTGGTG	5'-ACCGTTTTAATTGGCAACGCTGGTG-3'	5'-AAACCACCAGCGTTGCCAATTAAAA-3'
Rab30	Rab30_sg2	ATTAAGACAGTGGAGATTAA	5'-ACCGATTAAGACAGTGGAGATTAA-3'	5'-AAACTTAATCTCCACTGTCTTAAT-3'
Rab30	Rab30_sg3	GGTCTTTTCCCCCCAGGTCA	5'-ACCGGGTCTTTTCCCCCCAGGTCA-3'	5'-AAACTGACCTGGGGGGAAAAGACC-3'
Rab31	Rab31_sg1	CATCGTGTGTCGATTTGTCC	5'-ACCGCATCGTGTGTCGATTTGTCC-3'	5'-AAACGGACAAATCGACACACGATG-3'
Rab31	Rab31_sg2	AGCTCAAAGTGTGCCTTCTC	5'-ACCGAGCTCAAAGTGTGCCTTCTC-3'	5'-AAACGAGAAGGCACACTTTGAGCT-3'
Rab31	Rab31_sg3	ACCACAACATCAGCCCTACTAT	5'-ACCGACCACAACATCAGCCCTACTAT-3'	5'-AAACATAGTAGGGCTGATGTTGTGGT-3'
Rab33a	Rab33a_sg1	TCCCTGGAGCTCGACTCGTCGC	5'-ACCGTCCCTGGAGCTCGACTCGTCGC-3'	5'-AAACGCGACGAGTCGAGCTCCAGGGA-3'
Rab33a	Rab33a_sg2	CATCTTCAAAATAATCGTGATT	5'-ACCGCATCTTCAAAATAATCGTGATT-3'	5'-AAACAATCACGATTATTTTGAAGATG-3'
Rab33a	Rab33a_sg3	CCTGACCTTCCGCTTCTGC	5'-ACCGCCTGACCTTCCGCTTCTGC-3'	5'-AAACGCAGAAGCGGAAGGTCAGG-3'
RAB3GAP2	RAB3GAP2_sg1	GGACTTCCTCTTTCCTCACCTG	5'-ACCGGGACTTCCTCTTTCCTCACCTG-3'	5'-AAACCAGGTGAGGAAAGAGGAAGTCC-3'
RAB3GAP2	RAB3GAP2_sg2	GAGATCCTCAGCGGCGCCTTG	5'-ACCGGAGATCCTCAGCGGCGCCTTG-3'	5'-AAACCAAGGCGCCGCTGAGGATCTC-3'
RAB3GAP2	RAB3GAP2_sg3	ATCCTCAGCGGCGCCTTGCGG	5'-ACCGATCCTCAGCGGCGCCTTGCGG-3'	5'-AAACCCGCAAGGCGCCGCTGAGGAT-3'
Rab43	Rab43_sg1	CCGGGCCCAGGCCCGGGGGACC	5'-ACCGCCGGGCCCAGGCCCGGGGGACC-3'	5'-AAACGGTCCCCCGGGCCTGGGCCCGG-3'
Rab43	Rab43_sg2	CAAGCGTGGGCAAGACGTGCG	5'-ACCGCAAGCGTGGGCAAGACGTGCG-3'	5'-AAACCGCACGTCTTGCCCACGCTTG-3'
Rab43	Rab43_sg3	ATTTCCTGTTCAAGCTGGTGC	5'-ACCGATTTCCTGTTCAAGCTGGTGC-3'	5'-AAACGCACCAGCTTGAACAGGAAAT-3'
RAB4A	RAB4A_sg1	ATGACTCAAATCATACAAT	5'-ACCGATGACTCAAATCATACAAT-3'	5'-AAACATTGTATGATTTGAGTCAT-3'
RAB4A	RAB4A_sg2	TTCTTGGTTATTGGAAATGC	5'-ACCGTTCTTGGTTATTGGAAATGC-3'	5'-AAACGCATTTCCAATAACCAAGAA-3'
RAB4A	RAB4A_sg3	GTTATTGGAAATGCAGGAAC	5'-ACCGGTTATTGGAAATGCAGGAAC-3'	5'-AAACGTTCCTGCATTTCCAATAAC-3'
Rab5a	Rab5a_sg1	TCGAGGCGCAACAAGACCCAAC	5'-ACCGTCGAGGCGCAACAAGACCCAAC-3'	5'-AAACGTTGGGTCTTGTTGCGCCTCGA-3'
Rab5a	Rab5a_sg2	CCAGTTCAAACTAGTACTTC	5'-ACCGCCAGTTCAAACTAGTACTTC-3'	5'-AAACGAAGTACTAGTTTGAACTGG-3'
Rab5a	Rab5a_sg3	TAATAGCTTTATCGGGAAACA	5'-ACCGTAATAGCTTTATCGGGAAACA-3'	5'-AAACTGTTTCCCGATAAAGCTATTA-3'
RAB6B	RAB6B_sg1	AGAAAATTCAAGTTGGTGTTCT	5'-ACCGAGAAAATTCAAGTTGGTGTTCT-3'	5'-AAACAGAACACCAACTTGAATTTTCT-3'
RAB6B	RAB6B_sg2	GGAAGACGTCTCTGATTACG	5'-ACCGGGAAGACGTCTCTGATTACG-3'	5'-AAACCGTAATCAGAGACGTCTTCC-3'
RAB6B	RAB6B_sg3	TCAAAAACCATGTACTTGG	5'-ACCGTCAAAAACCATGTACTTGG-3'	5'-AAACCCAAGTACATGGTTTTTGA-3'
Rab7A	Rab7A_sg1	GGACACAGCAGGACAGGAA	5'-ACCGGGACACAGCAGGACAGGAA-3'	5'-AAACTTCCTGTCCTGCTGTGTCC-3'
Rab7A	Rab7A_sg2	GACAGGAACGGTTCCAGTCTCT	5'-ACCGGACAGGAACGGTTCCAGTCTCT-3'	5'-AAACAGAGACTGGAACCGTTCCTGTC-3'
Rab7A	Rab7A_sg3	GAACGGTTCCAGTCTCTCGGTG	5'-ACCGGAACGGTTCCAGTCTCTCGGTG-3'	5'-AAACCACCGAGAGACTGGAACCGTTC-3'
Rab9A	Rab9A_sg1	ATACCCAGCTCTTCCATACAAT	5'-ACCGATACCCAGCTCTTCCATACAAT-3'	5'-AAACATTGTATGGAAGAGCTGGGTAT-3'
Rab9A	Rab9A_sg2	CAGATTTGGGACACGGCAGGTC	5'-ACCGCAGATTTGGGACACGGCAGGTC-3'	5'-AAACGACCTGCCGTGTCCCAAATCTG-3'
Rab9A	Rab9A_sg3	TAACAAGATTGACATAAGCGAA	5'-ACCGTAACAAGATTGACATAAGCGAA-3'	5'-AAACTTCGCTTATGTCAATCTTGTTA-3'
Rac1	Rac1_sg1	CAGGCCATCAAGTGTGTGG	5'-ACCGCAGGCCATCAAGTGTGTGG-3'	5'-AAACCCACACACTTGATGGCCTG-3'
Rac1	Rac1_sg2	TTACACAACCAATGCATTTCC	5'-ACCGTTACACAACCAATGCATTTCC-3'	5'-AAACGGAAATGCATTGGTTGTGTAA-3'
Rac1	Rac1_sg3	ACAATTATTCTGCCAATGTTA	5'-ACCGACAATTATTCTGCCAATGTTA-3'	5'-AAACTAACATTGGCAGAATAATTGT-3'
RB1CC1	RB1CC1_sg1	AAGAGTGTGTACCTACAGTGC	5'-ACCGAAGAGTGTGTACCTACAGTGC-3'	5'-AAACGCACTGTAGGTACACACTCTT-3'
RB1CC1	RB1CC1_sg2	ATTGCTATTCAACACCAGGTGC	5'-ACCGATTGCTATTCAACACCAGGTGC-3'	5'-AAACGCACCTGGTGTTGAATAGCAAT-3'
RB1CC1	RB1CC1_sg3	TTTTTCATACTGTTGCTTCA	5'-ACCGTTTTTCATACTGTTGCTTCA-3'	5'-AAACTGAAGCAACAGTATGAAAAA-3'
RBM48	RBM48_sg1	AGGGCGGTATGCGACACAC	5'-ACCGAGGGCGGTATGCGACACAC-3'	5'-AAACGTGTGTCGCATACCGCCCT-3'
RBM48	RBM48_sg2	CGTCGAGCGGCGGGGAGCT	5'-ACCGCGTCGAGCGGCGGGGAGCT-3'	5'-AAACAGCTCCCCGCCGCTCGACG-3'
RHOA	RHOA_sg1	GCTGCCATCCGGAAGAAAC	5'-ACCGGCTGCCATCCGGAAGAAAC-3'	5'-AAACGTTTCTTCCGGATGGCAGC-3'
RHOA	RHOA_sg2	TTGGCTTTGTGGGACACAGCT	5'-ACCGTTGGCTTTGTGGGACACAGCT-3'	5'-AAACAGCTGTGTCCCACAAAGCCAA-3'
RHOA	RHOA_sg3	CAGGAAGATTATGATCGCCTG	5'-ACCGCAGGAAGATTATGATCGCCTG-3'	5'-AAACCAGGCGATCATAATCTTCCTG-3'
SCAF11	SCAF11_sg1	GAAAAGCAAGACCAGATATC	5'-ACCGGAAAAGCAAGACCAGATATC-3'	5'-AAACGATATCTGGTCTTGCTTTTC-3'
SCAF11	SCAF11_sg2	TCTTCTGATCTTGCGGATGAAA	5'-ACCGTCTTCTGATCTTGCGGATGAAA-3'	5'-AAACTTTCATCCGCAAGATCAGAAGA-3'
SCAF11	SCAF11_sg3	ACACTCCACAAGAAAAGAAG	5'-ACCGACACTCCACAAGAAAAGAAG-3'	5'-AAACCTTCTTTTCTTGTGGAGTGT-3'
SCARB1	SCARB1_sg1	GGCTGCTCCGCCAAAGCGCGC	5'-ACCGGGCTGCTCCGCCAAAGCGCGC-3'	5'-AAACGCGCGCTTTGGCGGAGCAGCC-3'
SCARB1	SCARB1_sg2	AACCCCAGCGAGATCCTGAA	5'-ACCGAACCCCAGCGAGATCCTGAA-3'	5'-AAACTTCAGGATCTCGCTGGGGTT-3'
SCARB1	SCARB1_sg3	GCTGCCGGGGCGCTGGGCGTCG	5'-ACCGGCTGCCGGGGCGCTGGGCGTCG-3'	5'-AAACCGACGCCCAGCGCCCCGGCAGC-3'
SCARB1	SRBI_sg4	GGCGCTGTCATGATCGTGA	5'-ACCGGGCGCTGTCATGATCGTGA-3'	5'-AAACTCACGATCATGACAGCGCC-3'
SCARB1	SRBI_sg5	TGCCGTCGCTCATCAAGCAGC	5'-ACCGTGCCGTCGCTCATCAAGCAGC-3'	5'-AAACGCTGCTTGATGAGCGACGGCA-3'
SCARB1	SRBI_sg6	AAGCCGCAGGTGCGGGAGCG	5'-ACCGAAGCCGCAGGTGCGGGAGCG-3'	5'-AAACCGCTCCCGCACCTGCGGCTT-3'
SCARB2	SCARB2_sg1	GGCCGATGCTGCTTCTACACGG	5'-ACCGGGCCGATGCTGCTTCTACACGG-3'	5'-AAACCCGTGTAGAAGCAGCATCGGCC-3'
SCARB2	SCARB2_sg2	CTGGTGACCAGCGTCACGCTGC	5'-ACCGCTGGTGACCAGCGTCACGCTGC-3'	5'-AAACGCAGCGTGACGCTGGTCACCAG-3'
SCARB2	SCARB2_sg3	ATCCTCAGAGGGGAGACCCCT	5'-ACCGATCCTCAGAGGGGAGACCCCT-3'	5'-AAACAGGGGTCTCCCCTCTGAGGAT-3'
SCUBE1	SCUBE1_sg1	CGCTGGCACTTGTGCGTGCTGC	5'-ACCGCGCTGGCACTTGTGCGTGCTGC-3'	5'-AAACGCAGCACGCACAAGTGCCAGCG-3'
SCUBE1	SCUBE1_sg2	TGCTGCTGGCCCTGGGCACACG	5'-ACCGTGCTGCTGGCCCTGGGCACACG-3'	5'-AAACCGTGTGCCCAGGGCCAGCAGCA-3'
SCUBE1	SCUBE1_sg3	CTGCTGGCCCTGGGCACACGC	5'-ACCGCTGCTGGCCCTGGGCACACGC-3'	5'-AAACGCGTGTGCCCAGGGCCAGCAG-3'
SDC1	SDC1_sg1	AGGCGCGCGGCGCTCTGGCTC	5'-ACCGAGGCGCGCGGCGCTCTGGCTC-3'	5'-AAACGAGCCAGAGCGCCGCGCGCCT-3'
SDC1	SDC1_sg2	CTCTGGCTCTGGCTGTGCGCGC	5'-ACCGCTCTGGCTCTGGCTGTGCGCGC-3'	5'-AAACGCGCGCACAGCCAGAGCCAGAG-3'
SDC1	SDC1_sg3	CGCTGGCGCTGAGCCTGCAGC	5'-ACCGCGCTGGCGCTGAGCCTGCAGC-3'	5'-AAACGCTGCAGGCTCAGCGCCAGCG-3'
SDC2	SDC2_sg1	CGCGCGTGGATCCTGCTCACCT	5'-ACCGCGCGCGTGGATCCTGCTCACCT-3'	5'-AAACAGGTGAGCAGGATCCACGCGCG-3'
SDC2	SDC2_sg2	ATCCTGCTCACCTTGGGCTTGG	5'-ACCGATCCTGCTCACCTTGGGCTTGG-3'	5'-AAACCCAAGCCCAAGGTGAGCAGGAT-3'
SDC2	SDC2_sg3	GGCTTGGTGGCCTGCGTGT	5'-ACCGGGCTTGGTGGCCTGCGTGT-3'	5'-AAACACACGCAGGCCACCAAGCC-3'
SDC3	SDC3_sg1	CGCTTCAGCCCAGATGTAGCCC	5'-ACCGCGCTTCAGCCCAGATGTAGCCC-3'	5'-AAACGGGCTACATCTGGGCTGAAGCG-3'
SDC3	SDC3_sg2	GCGGTGTCCACCACACCTG	5'-ACCGGCGGTGTCCACCACACCTG-3'	5'-AAACCAGGTGTGGTGGACACCGC-3'
SDC3	SDC3_sg3	TTATAAGGACCACTGGCGTA	5'-ACCGTTATAAGGACCACTGGCGTA-3'	5'-AAACTACGCCAGTGGTCCTTATAA-3'
SDC4	SDC4_sg1	CGCTGCTGCTGTTCTTCGT	5'-ACCGCGCTGCTGCTGTTCTTCGT-3'	5'-AAACACGAAGAACAGCAGCAGCG-3'
SDC4	SDC4_sg2	ATGAGGATGTAGTGGGGCCC	5'-ACCGATGAGGATGTAGTGGGGCCC-3'	5'-AAACGGGCCCCACTACATCCTCAT-3'
SDC4	SDC4_sg3	AGACTGAGGTCATCGACCCCC	5'-ACCGAGACTGAGGTCATCGACCCCC-3'	5'-AAACGGGGGTCGATGACCTCAGTCT-3'
SEMA3A	SEMA3A_sg1	GATCACATATTTTCATTCGACC	5'-ACCGGATCACATATTTTCATTCGACC-3'	5'-AAACGGTCGAATGAAAATATGTGATC-3'
SEMA3A	SEMA3A_sg2	CAAGAGCAAACTATCAGAAT	5'-ACCGCAAGAGCAAACTATCAGAAT-3'	5'-AAACATTCTGATAGTTTGCTCTTG-3'
SEMA3A	SEMA3A_sg3	TTATCATACCTTCCTTTTGGATG	5'-ACCGTTATCATACCTTCCTTTTGGATG-3'	5'-AAACCATCCAAAAGGAAGGTATGATAA-3'
SEMA3B	SEMA3B_sg1	CCGGGGCTGCCGCCGTGATCCC	5'-ACCGCCGGGGCTGCCGCCGTGATCCC-3'	5'-AAACGGGATCACGGCGGCAGCCCCGG-3'
SEMA3B	SEMA3B_sg2	GCTGCCGCCGTGATCCCGGGCC	5'-ACCGGCTGCCGCCGTGATCCCGGGCC-3'	5'-AAACGGCCCGGGATCACGGCGGCAGC-3'
SEMA3B	SEMA3B_sg3	CCTTGCTGGTGGATGAGGAGCG	5'-ACCGCCTTGCTGGTGGATGAGGAGCG-3'	5'-AAACCGCTCCTCATCCACCAGCAAGG-3'
SEMA3C	SEMA3C_sg1	GCATTCCGGACAATTTGCGTGT	5'-ACCGGCATTCCGGACAATTTGCGTGT-3'	5'-AAACACACGCAAATTGTCCGGAATGC-3'
SEMA3C	SEMA3C_sg2	AAGATCAGGACCGGATATATG	5'-ACCGAAGATCAGGACCGGATATATG-3'	5'-AAACCATATATCCGGTCCTGATCTT-3'
SEMA3C	SEMA3C_sg3	TCAAGAAGCTTTGAGTGTTTTC	5'-ACCGTCAAGAAGCTTTGAGTGTTTTC-3'	5'-AAACGAAAACACTCAAAGCTTCTTGA-3'
SEMA3D	SEMA3D_sg1	ACCATGTTGTTTCTTCCAGTCAC	5'-ACCGACCATGTTGTTTCTTCCAGTCAC-3'	5'-AAACGTGACTGGAAGAAACAACATGGT-3'
SEMA3D	SEMA3D_sg2	AATAGCTGTATTCCCTTTTT	5'-ACCGAATAGCTGTATTCCCTTTTT-3'	5'-AAACAAAAAGGGAATACAGCTATT-3'
SEMA3D	SEMA3D_sg3	CCCTTTTTGGGTTCATCAGA	5'-ACCGCCCTTTTTGGGTTCATCAGA-3'	5'-AAACTCTGATGAACCCAAAAAGGG-3'
SEMA3E	SEMA3E_sg1	CTCCTGTGGGGTTACTTAC	5'-ACCGCTCCTGTGGGGTTACTTAC-3'	5'-AAACGTAAGTAACCCCACAGGAG-3'
SEMA3E	SEMA3E_sg2	AATATCAAGAGAGGCTCTTCG	5'-ACCGAATATCAAGAGAGGCTCTTCG-3'	5'-AAACCGAAGAGCCTCTCTTGATATT-3'
SEMA3E	SEMA3E_sg3	AGAGGCTCTTCGTGGGAGGC	5'-ACCGAGAGGCTCTTCGTGGGAGGC-3'	5'-AAACGCCTCCCACGAAGAGCCTCT-3'
SEMA3F	SEMA3F_sg1	CTTGTCGCCGGTCTTCTTCTC	5'-ACCGCTTGTCGCCGGTCTTCTTCTC-3'	5'-AAACGAGAAGAAGACCGGCGACAAG-3'
SEMA3F	SEMA3F_sg2	GGCTTCCCTACTGACCGGGGCC	5'-ACCGGGCTTCCCTACTGACCGGGGCC-3'	5'-AAACGGCCCCGGTCAGTAGGGAAGCC-3'
SEMA3F	SEMA3F_sg3	GACCACCTCCCGGCCACGCCC	5'-ACCGGACCACCTCCCGGCCACGCCC-3'	5'-AAACGGGCGTGGCCGGGAGGTGGTC-3'
SEMA3G	SEMA3G_sg1	GGCCATTTGCTGGCTGCTA	5'-ACCGGGCCATTTGCTGGCTGCTA-3'	5'-AAACTAGCAGCCAGCAAATGGCC-3'
SEMA3G	SEMA3G_sg2	AGGGAGGAGTGTGTTCGAA	5'-ACCGAGGGAGGAGTGTGTTCGAA-3'	5'-AAACTTCGAACACACTCCTCCCT-3'
SEMA3G	SEMA3G_sg3	CCTGGACGCCCTCTACTCTCTG	5'-ACCGCCTGGACGCCCTCTACTCTCTG-3'	5'-AAACCAGAGAGTAGAGGGCGTCCAGG-3'
SEMA4A	SEMA4A_sg1	CTGCTGCTGCCGACGACGACCG	5'-ACCGCTGCTGCTGCCGACGACGACCG-3'	5'-AAACCGGTCGTCGTCGGCAGCAGCAG-3'
SEMA4A	SEMA4A_sg2	GTGATGGAAATACTCTCTACGT	5'-ACCGGTGATGGAAATACTCTCTACGT-3'	5'-AAACACGTAGAGAGTATTTCCATCAC-3'
SEMA4A	SEMA4A_sg3	CACTTAGCTTCTTCCACCAGAA	5'-ACCGCACTTAGCTTCTTCCACCAGAA-3'	5'-AAACTTCTGGTGGAAGAAGCTAAGTG-3'
SEMA4B	SEMA4B_sg1	CTGCGCACCGCGATGGGCCTG	5'-ACCGCTGCGCACCGCGATGGGCCTG-3'	5'-AAACCAGGCCCATCGCGGTGCGCAG-3'
SEMA4B	SEMA4B_sg2	AGGAGCTGGCTCGCCGCCCCA	5'-ACCGAGGAGCTGGCTCGCCGCCCCA-3'	5'-AAACTGGGGCGGCGAGCCAGCTCCT-3'
SEMA4B	SEMA4B_sg3	GGATGGCAGGACCCTGTACG	5'-ACCGGGATGGCAGGACCCTGTACG-3'	5'-AAACCGTACAGGGTCCTGCCATCC-3'
SEMA4C	SEMA4C_sg1	CCGCGTAAGACAGTGTCTTCT	5'-ACCGCCGCGTAAGACAGTGTCTTCT-3'	5'-AAACAGAAGACACTGTCTTACGCGG-3'
SEMA4C	SEMA4C_sg2	TAGTACGGCGGTTCTCCCAGAC	5'-ACCGTAGTACGGCGGTTCTCCCAGAC-3'	5'-AAACGTCTGGGAGAACCGCCGTACTA-3'
SEMA4C	SEMA4C_sg3	GACTTCCTGACACTGACGCTGA	5'-ACCGGACTTCCTGACACTGACGCTGA-3'	5'-AAACTCAGCGTCAGTGTCAGGAAGTC-3'
SEMA4D	SEMA4D_sg1	AGGATGTGCACCCCCATTAGG	5'-ACCGAGGATGTGCACCCCCATTAGG-3'	5'-AAACCCTAATGGGGGTGCACATCCT-3'
SEMA4D	SEMA4D_sg2	CAGTGATGTTTGGGACAGCGA	5'-ACCGCAGTGATGTTTGGGACAGCGA-3'	5'-AAACTCGCTGTCCCAAACATCACTG-3'
SEMA4D	SEMA4D_sg3	GACACCTTGTACATAGGTGCC	5'-ACCGGACACCTTGTACATAGGTGCC-3'	5'-AAACGGCACCTATGTACAAGGTGTC-3'
SEMA4F	SEMA4F_sg1	CCCTTCCCGCTACTGCTGCTGG	5'-ACCGCCCTTCCCGCTACTGCTGCTGG-3'	5'-AAACCCAGCAGCAGTAGCGGGAAGGG-3'
SEMA4F	SEMA4F_sg2	CTGCTGGCGGTGCTGAGCGGCC	5'-ACCGCTGCTGGCGGTGCTGAGCGGCC-3'	5'-AAACGGCCGCTCAGCACCGCCAGCAG-3'
SEMA4F	SEMA4F_sg3	CGGTGCTGAGCGGCCCGGTATC	5'-ACCGCGGTGCTGAGCGGCCCGGTATC-3'	5'-AAACGATACCGGGCCGCTCAGCACCG-3'
SEMA4G	SEMA4G_sg1	CAGTCCCAGGACCCTCACTG	5'-ACCGCAGTCCCAGGACCCTCACTG-3'	5'-AAACCAGTGAGGGTCCTGGGACTG-3'
SEMA4G	SEMA4G_sg2	AGAACTAGATGCCACCCCT	5'-ACCGAGAACTAGATGCCACCCCT-3'	5'-AAACAGGGGTGGCATCTAGTTCT-3'
SEMA4G	SEMA4G_sg3	CTCTCTGGGACCCGGCACTTCA	5'-ACCGCTCTCTGGGACCCGGCACTTCA-3'	5'-AAACTGAAGTGCCGGGTCCCAGAGAG-3'
SEMA5A	SEMA5A_sg1	AAGGGAACCTGTGTTATAGCA	5'-ACCGAAGGGAACCTGTGTTATAGCA-3'	5'-AAACTGCTATAACACAGGTTCCCTT-3'
SEMA5A	SEMA5A_sg2	CTGTGGAGACTCGCCCACCCAG	5'-ACCGCTGTGGAGACTCGCCCACCCAG-3'	5'-AAACCTGGGTGGGCGAGTCTCCACAG-3'
SEMA5A	SEMA5A_sg3	GAGTTCAGAGCGAAGAATGCTG	5'-ACCGGAGTTCAGAGCGAAGAATGCTG-3'	5'-AAACCAGCATTCTTCGCTCTGAACTC-3'
SEMA5B	SEMA5B_sg1	TTGCCCACCACCTCGTCCC	5'-ACCGTTGCCCACCACCTCGTCCC-3'	5'-AAACGGGACGAGGTGGTGGGCAA-3'
SEMA5B	SEMA5B_sg2	CCCAACAGCTAAGGTGTGGA	5'-ACCGCCCAACAGCTAAGGTGTGGA-3'	5'-AAACTCCACACCTTAGCTGTTGGG-3'
SEMA5B	SEMA5B_sg3	GACTGCAGAGGGGCCTATCA	5'-ACCGGACTGCAGAGGGGCCTATCA-3'	5'-AAACTGATAGGCCCCTCTGCAGTC-3'
SEMA6A	SEMA6A_sg1	TTTGTGGGCCACAAGCCAGGA	5'-ACCGTTTGTGGGCCACAAGCCAGGA-3'	5'-AAACTCCTGGCTTGTGGCCCACAAA-3'
SEMA6A	SEMA6A_sg2	TTGATATAGACACATCACACA	5'-ACCGTTGATATAGACACATCACACA-3'	5'-AAACTGTGTGATGTGTCTATATCAA-3'
SEMA6A	SEMA6A_sg3	AGCCAATCAGTATTTCGCA	5'-ACCGAGCCAATCAGTATTTCGCA-3'	5'-AAACTGCGAAATACTGATTGGCT-3'
SEMA6B	SEMA6B_sg1	AGGAGCCGCCGCCGCTTAGCG	5'-ACCGAGGAGCCGCCGCCGCTTAGCG-3'	5'-AAACCGCTAAGCGGCGGCGGCTCCT-3'
SEMA6B	SEMA6B_sg2	AACCACTATCCCGTGTTTG	5'-ACCGAACCACTATCCCGTGTTTG-3'	5'-AAACCAAACACGGGATAGTGGTT-3'
SEMA6B	SEMA6B_sg3	GGTCAACAGGACGCTGTTCAT	5'-ACCGGGTCAACAGGACGCTGTTCAT-3'	5'-AAACATGAACAGCGTCCTGTTGACC-3'
SEMA6C	SEMA6C_sg1	TACTTCCCCATTATCCTGGTTT	5'-ACCGTACTTCCCCATTATCCTGGTTT-3'	5'-AAACAAACCAGGATAATGGGGAAGTA-3'
SEMA6C	SEMA6C_sg2	ACCTTGAACCGGACCTTGCTAG	5'-ACCGACCTTGAACCGGACCTTGCTAG-3'	5'-AAACCTAGCAAGGTCCGGTTCAAGGT-3'
SEMA6C	SEMA6C_sg3	ATCTTCAAGCCGAAGAAGAAG	5'-ACCGATCTTCAAGCCGAAGAAGAAG-3'	5'-AAACCTTCTTCTTCGGCTTGAAGAT-3'
SEMA6D	SEMA6D_sg1	CTGCTGATGGTTTCCCAGTTG	5'-ACCGCTGCTGATGGTTTCCCAGTTG-3'	5'-AAACCAACTGGGAAACCATCAGCAG-3'
SEMA6D	SEMA6D_sg2	GCAATATCCGGTTTTTAG	5'-ACCGGCAATATCCGGTTTTTAG-3'	5'-AAACCTAAAAACCGGATATTGC-3'
SEMA6D	SEMA6D_sg3	CAATGAATCGCAGCACAGGC	5'-ACCGCAATGAATCGCAGCACAGGC-3'	5'-AAACGCCTGTGCTGCGATTCATTG-3'
SEMA7A	SEMA7A_sg1	CGCACCGCGCGCCCGCGTCCC	5'-ACCGCGCACCGCGCGCCCGCGTCCC-3'	5'-AAACGGGACGCGGGCGCGCGGTGCG-3'
SEMA7A	SEMA7A_sg2	CGCGCCCGCGTCCCTGGCCCGC	5'-ACCGCGCGCCCGCGTCCCTGGCCCGC-3'	5'-AAACGCGGGCCAGGGACGCGGGCGCG-3'
SEMA7A	SEMA7A_sg3	CGTCCCTGGCCCGCCGGCT	5'-ACCGCGTCCCTGGCCCGCCGGCT-3'	5'-AAACAGCCGGCGGGCCAGGGACG-3'
SERPIND1	SERPIND1_sg1	CTGGATCAGCTAGAGAAAGG	5'-ACCGCTGGATCAGCTAGAGAAAGG-3'	5'-AAACCCTTTCTCTAGCTGATCCAG-3'
SERPIND1	SERPIND1_sg2	GAAAACACCGTCACCAACGAC	5'-ACCGGAAAACACCGTCACCAACGAC-3'	5'-AAACGTCGTTGGTGACGGTGTTTTC-3'
SERPIND1	SERPIND1_sg3	GGGGAGGAGGACGACGACTATC	5'-ACCGGGGGAGGAGGACGACGACTATC-3'	5'-AAACGATAGTCGTCGTCCTCCTCCCC-3'
SLC10A1	SLC10A1_sg1	ACCTGGCACTGAGCGTCATCC	5'-ACCGACCTGGCACTGAGCGTCATCC-3'	5'-AAACGGATGACGCTCAGTGCCAGGT-3'
SLC10A1	SLC10A1_sg2	TTGTTCTTCATCATGCTCTCGC	5'-ACCGTTGTTCTTCATCATGCTCTCGC-3'	5'-AAACGCGAGAGCATGATGAAGAACAA-3'
SLC10A1	SLC10A1_sg3	GCTCACTTATGGAAGCCTAA	5'-ACCGGCTCACTTATGGAAGCCTAA-3'	5'-AAACTTAGGCTTCCATAAGTGAGC-3'
SLC10A4	SLC10A4_sg1	CTGCGGGACAACTACACCC	5'-ACCGCTGCGGGACAACTACACCC-3'	5'-AAACGGGTGTAGTTGTCCCGCAG-3'
SLC10A4	SLC10A4_sg2	CCAGCAGCCTGGGCCCCGGCA	5'-ACCGCCAGCAGCCTGGGCCCCGGCA-3'	5'-AAACTGCCGGGGCCCAGGCTGCTGG-3'
SLC10A4	SLC10A4_sg3	CCCCGGCCCTGGGCTCAGCCTC	5'-ACCGCCCCGGCCCTGGGCTCAGCCTC-3'	5'-AAACGAGGCTGAGCCCAGGGCCGGGG-3'
SLC10A5	SLC10A5_sg1	CTTGTGACTATAGAAGAAGCA	5'-ACCGCTTGTGACTATAGAAGAAGCA-3'	5'-AAACTGCTTCTTCTATAGTCACAAG-3'
SLC10A5	SLC10A5_sg2	TTCAAGCTACGAAAATAAA	5'-ACCGTTCAAGCTACGAAAATAAA-3'	5'-AAACTTTATTTTCGTAGCTTGAA-3'
SLC10A5	SLC10A5_sg3	TTTTTTCTGATGCCATTTTGC	5'-ACCGTTTTTTCTGATGCCATTTTGC-3'	5'-AAACGCAAAATGGCATCAGAAAAAA-3'
SLC12A4	SLC12A4_sg1	AGCGGGCGGGGCGTGTCGGCC	5'-ACCGAGCGGGCGGGGCGTGTCGGCC-3'	5'-AAACGGCCGACACGCCCCGCCCGCT-3'
SLC12A4	SLC12A4_sg2	ACAACCTCGAGGGGCTCAGT	5'-ACCGACAACCTCGAGGGGCTCAGT-3'	5'-AAACACTGAGCCCCTCGAGGTTGT-3'
SLC12A4	SLC12A4_sg3	GGCGGGGCGTGTCGGCCCGGGG	5'-ACCGGGCGGGGCGTGTCGGCCCGGGG-3'	5'-AAACCCCCGGGCCGACACGCCCCGCC-3'
SLC12A5	SLC12A5_sg1	AAGCCCTGACCCAGAGTCCCGC	5'-ACCGAAGCCCTGACCCAGAGTCCCGC-3'	5'-AAACGCGGGACTCTGGGTCAGGGCTT-3'
SLC12A5	SLC12A5_sg2	CAGACCCCCGCCACCTCCCGG	5'-ACCGCAGACCCCCGCCACCTCCCGG-3'	5'-AAACCCGGGAGGTGGCGGGGGTCTG-3'
SLC12A5	SLC12A5_sg3	AGAAGGGAAAGGAGTATGA	5'-ACCGAGAAGGGAAAGGAGTATGA-3'	5'-AAACTCATACTCCTTTCCCTTCT-3'
SLC35C1	SLC35C1_sg1	GGGAGAAGCCCTTTCTGCTGC	5'-ACCGGGGAGAAGCCCTTTCTGCTGC-3'	5'-AAACGCAGCAGAAAGGGCTTCTCCC-3'
SLC35C1	SLC35C1_sg2	CTGCGGGCATTGCAGATCGCGC	5'-ACCGCTGCGGGCATTGCAGATCGCGC-3'	5'-AAACGCGCGATCTGCAATGCCCGCAG-3'
SLC35C1	SLC35C1_sg3	CGGGCATTGCAGATCGCGCTGG	5'-ACCGCGGGCATTGCAGATCGCGCTGG-3'	5'-AAACCCAGCGCGATCTGCAATGCCCG-3'
SLC4A1	SLC4A1_sg1	ACTACCACACCACATCACACC	5'-ACCGACTACCACACCACATCACACC-3'	5'-AAACGGTGTGATGTGGTGTGGTAGT-3'
SLC4A1	SLC4A1_sg2	ATGGAGGAGAATCTGGAGC	5'-ACCGATGGAGGAGAATCTGGAGC-3'	5'-AAACGCTCCAGATTCTCCTCCAT-3'
SLC4A1	SLC4A1_sg3	ACATCCCCGAGTCCCAGA	5'-ACCGACATCCCCGAGTCCCAGA-3'	5'-AAACTCTGGGACTCGGGGATGT-3'
SLC4A10	SLC4A10_sg1	AAGAAAAAGCCATCGACGTCAC	5'-ACCGAAGAAAAAGCCATCGACGTCAC-3'	5'-AAACGTGACGTCGATGGCTTTTTCTT-3'
SLC4A10	SLC4A10_sg2	ATTAAAGACCAGGGAGCCCAAA	5'-ACCGATTAAAGACCAGGGAGCCCAAA-3'	5'-AAACTTTGGGCTCCCTGGTCTTTAAT-3'
SLC4A10	SLC4A10_sg3	AAGCAGTTGTGGATAGAGG	5'-ACCGAAGCAGTTGTGGATAGAGG-3'	5'-AAACCCTCTATCCACAACTGCTT-3'
SLC4A11	SLC4A11_sg1	CCTTGGCATCCGAGGAGAGAG	5'-ACCGCCTTGGCATCCGAGGAGAGAG-3'	5'-AAACCTCTCTCCTCGGATGCCAAGG-3'
SLC4A11	SLC4A11_sg2	GAGAGAGGGGGAGAGGCCCGCT	5'-ACCGGAGAGAGGGGGAGAGGCCCGCT-3'	5'-AAACAGCGGGCCTCTCCCCCTCTCTC-3'
SLC4A11	SLC4A11_sg3	ATGACACCTTCGAAGCCCGAG	5'-ACCGATGACACCTTCGAAGCCCGAG-3'	5'-AAACCTCGGGCTTCGAAGGTGTCAT-3'
SLC4A2	SLC4A2_sg1	CGCCCCTCGGCGCCCCGCCA	5'-ACCGCGCCCCTCGGCGCCCCGCCA-3'	5'-AAACTGGCGGGGCGCCGAGGGGCG-3'
SLC4A2	SLC4A2_sg2	AAACCCCGACCATTGAGGAGG	5'-ACCGAAACCCCGACCATTGAGGAGG-3'	5'-AAACCCTCCTCAATGGTCGGGGTTT-3'
SLC4A2	SLC4A2_sg3	AACTTCACCGCACCCTGGGCG	5'-ACCGAACTTCACCGCACCCTGGGCG-3'	5'-AAACCGCCCAGGGTGCGGTGAAGTT-3'
SLC4A3	SLC4A3_sg1	CCAACGGAGTGATCCCGCCGCC	5'-ACCGCCAACGGAGTGATCCCGCCGCC-3'	5'-AAACGGCGGCGGGATCACTCCGTTGG-3'
SLC4A3	SLC4A3_sg2	CCCAGCCGCAGCTACAGCGAGC	5'-ACCGCCCAGCCGCAGCTACAGCGAGC-3'	5'-AAACGCTCGCTGTAGCTGCGGCTGGG-3'
SLC4A3	SLC4A3_sg3	CCCCCTCTAAGTCCAGACGTGG	5'-ACCGCCCCCTCTAAGTCCAGACGTGG-3'	5'-AAACCCACGTCTGGACTTAGAGGGGG-3'
SLC4A4	SLC4A4_sg1	GATGAAGCTGTCCTGGACAGAG	5'-ACCGGATGAAGCTGTCCTGGACAGAG-3'	5'-AAACCTCTGTCCAGGACAGCTTCATC-3'
SLC4A4	SLC4A4_sg2	AGTCCATGTGCCGAAGAGTTAC	5'-ACCGAGTCCATGTGCCGAAGAGTTAC-3'	5'-AAACGTAACTCTTCGGCACATGGACT-3'
SLC4A4	SLC4A4_sg3	CAGAACGCATCCGATTCATCT	5'-ACCGCAGAACGCATCCGATTCATCT-3'	5'-AAACAGATGAATCGGATGCGTTCTG-3'
SLC4A5	SLC4A5_sg1	ACCAGCCACAGCAGGAACTGAC	5'-ACCGACCAGCCACAGCAGGAACTGAC-3'	5'-AAACGTCAGTTCCTGCTGTGGCTGGT-3'
SLC4A5	SLC4A5_sg2	CAGCATGGATCTTATCAGC	5'-ACCGCAGCATGGATCTTATCAGC-3'	5'-AAACGCTGATAAGATCCATGCTG-3'
SLC4A5	SLC4A5_sg3	AGATGGATACTCTGCAGCATGA	5'-ACCGAGATGGATACTCTGCAGCATGA-3'	5'-AAACTCATGCTGCAGAGTATCCATCT-3'
SLC4A7	SLC4A7_sg1	TTTTTGTTATTGGGTCCAG	5'-ACCGTTTTTGTTATTGGGTCCAG-3'	5'-AAACCTGGACCCAATAACAAAAA-3'
SLC4A7	SLC4A7_sg2	CAGATGAGACCGCTACTCACC	5'-ACCGCAGATGAGACCGCTACTCACC-3'	5'-AAACGGTGAGTAGCGGTCTCATCTG-3'
SLC4A7	SLC4A7_sg3	AAGAAGCTGTTGTGGATCT	5'-ACCGAAGAAGCTGTTGTGGATCT-3'	5'-AAACAGATCCACAACAGCTTCTT-3'
SLC4A8	SLC4A8_sg1	CCGCTTGGCCGGCAGAGCCAT	5'-ACCGCCGCTTGGCCGGCAGAGCCAT-3'	5'-AAACATGGCTCTGCCGGCCAAGCGG-3'
SLC4A8	SLC4A8_sg2	CCATCGGCATCACCGCACTCA	5'-ACCGCCATCGGCATCACCGCACTCA-3'	5'-AAACTGAGTGCGGTGATGCCGATGG-3'
SLC4A8	SLC4A8_sg3	GCCAGAAGCACCGGAGACG	5'-ACCGGCCAGAAGCACCGGAGACG-3'	5'-AAACCGTCTCCGGTGCTTCTGGC-3'
SLC4A9	SLC4A9_sg1	AAGCTCCGCAGCCTGCTGGCCG	5'-ACCGAAGCTCCGCAGCCTGCTGGCCG-3'	5'-AAACCGGCCAGCAGGCTGCGGAGCTT-3'
SLC4A9	SLC4A9_sg2	CTCAGAGCCTCCTGGAGCTCG	5'-ACCGCTCAGAGCCTCCTGGAGCTCG-3'	5'-AAACCGAGCTCCAGGAGGCTCTGAG-3'
SLC4A9	SLC4A9_sg3	CTCCTAGAAATATTCCTTC	5'-ACCGCTCCTAGAAATATTCCTTC-3'	5'-AAACGAAGGAATATTTCTAGGAG-3'
SLC6A4	SLC6A4_sg1	TCAATCCCGACGATAGAGAGCT	5'-ACCGTCAATCCCGACGATAGAGAGCT-3'	5'-AAACAGCTCTCTATCGTCGGGATTGA-3'
SLC6A4	SLC6A4_sg2	CAGCTATCAGCGTGTGAAGA	5'-ACCGCAGCTATCAGCGTGTGAAGA-3'	5'-AAACTCTTCACACGCTGATAGCTG-3'
SLC6A4	SLC6A4_sg3	ATGGAGAAGATTGTCAGGAAAA	5'-ACCGATGGAGAAGATTGTCAGGAAAA-3'	5'-AAACTTTTCCTGACAATCTTCTCCAT-3'
SLC9A2	SLC9A2_sg1	TTGCTGCTGCTCCTGCAGGTGG	5'-ACCGTTGCTGCTGCTCCTGCAGGTGG-3'	5'-AAACCCACCTGCAGGAGCAGCAGCAA-3'
SLC9A2	SLC9A2_sg2	GTGGCGGGGCCCGTGGGCGCCC	5'-ACCGGTGGCGGGGCCCGTGGGCGCCC-3'	5'-AAACGGGCGCCCACGGGCCCCGCCAC-3'
SLC9A2	SLC9A2_sg3	GCGGGGCCCGTGGGCGCCCTGG	5'-ACCGGCGGGGCCCGTGGGCGCCCTGG-3'	5'-AAACCCAGGGCGCCCACGGGCCCCGC-3'
SMO	SMO_sg1	GCCGCTGCCCGCCCAGCGCGG	5'-ACCGGCCGCTGCCCGCCCAGCGCGG-3'	5'-AAACCCGCGCTGGGCGGGCAGCGGC-3'
SMO	SMO_sg2	GGCCGGGGGGCGGCCTCGAG	5'-ACCGGGCCGGGGGGCGGCCTCGAG-3'	5'-AAACCTCGAGGCCGCCCCCCGGCC-3'
SMO	SMO_sg3	ACAACCCCAAGAGCTGGTACG	5'-ACCGACAACCCCAAGAGCTGGTACG-3'	5'-AAACCGTACCAGCTCTTGGGGTTGT-3'
SPATA13	SPATA13_sg1	AGAACATGACCACTGCCCCAAA	5'-ACCGAGAACATGACCACTGCCCCAAA-3'	5'-AAACTTTGGGGCAGTGGTCATGTTCT-3'
SPATA13	SPATA13_sg2	ACCACTGCCCCAAACGGCCT	5'-ACCGACCACTGCCCCAAACGGCCT-3'	5'-AAACAGGCCGTTTGGGGCAGTGGT-3'
SPATA13	SPATA13_sg3	AAGGAAGACCGTGTGGACG	5'-ACCGAAGGAAGACCGTGTGGACG-3'	5'-AAACCGTCCACACGGTCTTCCTT-3'
STAT1	STAT1_sg1	CAGCTTGACTCAAAATTCC	5'-ACCGCAGCTTGACTCAAAATTCC-3'	5'-AAACGGAATTTTGAGTCAAGCTG-3'
STAT1	STAT1_sg2	CTTTATGATGACAGTTTTCCCA	5'-ACCGCTTTATGATGACAGTTTTCCCA-3'	5'-AAACTGGGAAAACTGTCATCATAAAG-3'
STAT1	STAT1_sg3	TCTTGCTACAGCATAACATA	5'-ACCGTCTTGCTACAGCATAACATA-3'	5'-AAACTATGTTATGCTGTAGCAAGA-3'
STAT1	STAT1_sg4	ATCATTTACAGCTGTCTGA	5'-ACCGATCATTTACAGCTGTCTGA-3'	5'-AAACTCAGACAGCTGTAAATGAT-3'
TAS2R1	TAS2R1_sg1	CACAGAAAAATGGCTCCGC	5'-ACCGCACAGAAAAATGGCTCCGC-3'	5'-AAACGCGGAGCCATTTTTCTGTG-3'
TAS2R1	TAS2R1_sg2	AACTTTGGCTTGCCACATGGCT	5'-ACCGAACTTTGGCTTGCCACATGGCT-3'	5'-AAACAGCCATGTGGCAAGCCAAAGTT-3'
TAS2R1	TAS2R1_sg3	TTGAAGATGAGGATATCCAAGC	5'-ACCGTTGAAGATGAGGATATCCAAGC-3'	5'-AAACGCTTGGATATCCTCATCTTCAA-3'
TLR10	TLR10_sg1	TAGTATTGTTATGACAGCAG	5'-ACCGTAGTATTGTTATGACAGCAG-3'	5'-AAACCTGCTGTCATAACAATACTA-3'
TLR10	TLR10_sg2	ACCCCAGCCACAACGACAC	5'-ACCGACCCCAGCCACAACGACAC-3'	5'-AAACGTGTCGTTGTGGCTGGGGT-3'
TLR10	TLR10_sg3	TGTAACTTGGTATTTACTGGC	5'-ACCGTGTAACTTGGTATTTACTGGC-3'	5'-AAACGCCAGTAAATACCAAGTTACA-3'
TLR2	TLR2_sg1	CTTCTCTGTCTTGTGACCGCAA	5'-ACCGCTTCTCTGTCTTGTGACCGCAA-3'	5'-AAACTTGCGGTCACAAGACAGAGAAG-3'
TLR2	TLR2_sg2	TGACCGCAATGGTATCTGCA	5'-ACCGTGACCGCAATGGTATCTGCA-3'	5'-AAACTGCAGATACCATTGCGGTCA-3'
TLR2	TLR2_sg3	AGGCTCAGCGGGAAGGATTT	5'-ACCGAGGCTCAGCGGGAAGGATTT-3'	5'-AAACAAATCCTTCCCGCTGAGCCT-3'
TLR3	TLR3_sg1	ATTACCAGCCGCCAACTTCACA	5'-ACCGATTACCAGCCGCCAACTTCACA-3'	5'-AAACTGTGAAGTTGGCGGCTGGTAAT-3'
TLR3	TLR3_sg2	TGAGGTACCTGAATTTGAAA	5'-ACCGTGAGGTACCTGAATTTGAAA-3'	5'-AAACTTTCAAATTCAGGTACCTCA-3'
TLR3	TLR3_sg3	GCATAAAAAGCAATATGTTCAC	5'-ACCGGCATAAAAAGCAATATGTTCAC-3'	5'-AAACGTGAACATATTGCTTTTTATGC-3'
TLR4	TLR4_sg1	GACCTGAGCTTTAATCCCCTG	5'-ACCGGACCTGAGCTTTAATCCCCTG-3'	5'-AAACCAGGGGATTAAAGCTCAGGTC-3'
TLR4	TLR4_sg2	TGAAATCCAGACAATTGAAGA	5'-ACCGTGAAATCCAGACAATTGAAGA-3'	5'-AAACTCTTCAATTGTCTGGATTTCA-3'
TLR4	TLR4_sg3	AAATCCAGACAATTGAAGATG	5'-ACCGAAATCCAGACAATTGAAGATG-3'	5'-AAACCATCTTCAATTGTCTGGATTT-3'
TLR5	TLR5_sg1	TGCTCATGGCCGGTCCTGTGTT	5'-ACCGTGCTCATGGCCGGTCCTGTGTT-3'	5'-AAACAACACAGGACCGGCCATGAGCA-3'
TLR5	TLR5_sg2	AACAGCTGCAGCTGCTGGAGCT	5'-ACCGAACAGCTGCAGCTGCTGGAGCT-3'	5'-AAACAGCTCCAGCAGCTGCAGCTGTT-3'
TLR5	TLR5_sg3	AACATGAGCTCGAGCCCCTACA	5'-ACCGAACATGAGCTCGAGCCCCTACA-3'	5'-AAACTGTAGGGGCTCGAGCTCATGTT-3'
TLR6	TLR6_sg1	GAACCAGAATCCAGTTCTCCGA	5'-ACCGGAACCAGAATCCAGTTCTCCGA-3'	5'-AAACTCGGAGAACTGGATTCTGGTTC-3'
TLR6	TLR6_sg2	CACTTGGGTTGAGAGTATAG	5'-ACCGCACTTGGGTTGAGAGTATAG-3'	5'-AAACCTATACTCTCAACCCAAGTG-3'
TLR6	TLR6_sg3	GTGTGCCAGTGGACCCAGACT	5'-ACCGGTGTGCCAGTGGACCCAGACT-3'	5'-AAACAGTCTGGGTCCACTGGCACAC-3'
TLR7	TLR7_sg1	CCTGAAAATTCTGCGGATCAG	5'-ACCGCCTGAAAATTCTGCGGATCAG-3'	5'-AAACCTGATCCGCAGAATTTTCAGG-3'
TLR7	TLR7_sg2	TTAATGAAAGCTGCTACAAGTA	5'-ACCGTTAATGAAAGCTGCTACAAGTA-3'	5'-AAACTACTTGTAGCAGCTTTCATTAA-3'
TLR7	TLR7_sg3	ATATTTGGACTTCTCCAACAAC	5'-ACCGATATTTGGACTTCTCCAACAAC-3'	5'-AAACGTTGTTGGAGAAGTCCAAATAT-3'
TLR8	TLR8_sg1	AGTGCAGCAATCGTCGACTAC	5'-ACCGAGTGCAGCAATCGTCGACTAC-3'	5'-AAACGTAGTCGACGATTGCTGCACT-3'
TLR8	TLR8_sg2	ACTACAGGAAGTTCCCCAAA	5'-ACCGACTACAGGAAGTTCCCCAAA-3'	5'-AAACTTTGGGGAACTTCCTGTAGT-3'
TLR8	TLR8_sg3	TACAGCACCAGAACGGAAATCC	5'-ACCGTACAGCACCAGAACGGAAATCC-3'	5'-AAACGGATTTCCGTTCTGGTGCTGTA-3'
TLR9	TLR9_sg1	CCTGCGGCATCTCAACCTCAAG	5'-ACCGCCTGCGGCATCTCAACCTCAAG-3'	5'-AAACCTTGAGGTTGAGATGCCGCAGG-3'
TLR9	TLR9_sg2	CTAGACTCTGCCAGCCTCGC	5'-ACCGCTAGACTCTGCCAGCCTCGC-3'	5'-AAACGCGAGGCTGGCAGAGTCTAG-3'
TLR9	TLR9_sg3	CATGCCCTGCGCTTCCTATTCA	5'-ACCGCATGCCCTGCGCTTCCTATTCA-3'	5'-AAACTGAATAGGAAGCGCAGGGCATG-3'
TMEM189-UBE2V1	TMEM189_UBE2V1_sg1	GCGGGCGCCGAGAACTGGCC	5'-ACCGGCGGGCGCCGAGAACTGGCC-3'	5'-AAACGGCCAGTTCTCGGCGCCCGC-3'
TMEM189-UBE2V1	TMEM189_UBE2V1_sg2	ACGAGGCGTCTTGTTGCCGCTG	5'-ACCGACGAGGCGTCTTGTTGCCGCTG-3'	5'-AAACCAGCGGCAACAAGACGCCTCGT-3'
TMEM189-UBE2V1	TMEM189_UBE2V1_sg3	CCGCTGGGGCGCGCAGCACGC	5'-ACCGCCGCTGGGGCGCGCAGCACGC-3'	5'-AAACGCGTGCTGCGCGCCCCAGCGG-3'
TNFR	TNFR_sg1	TTGGTGGGAATATACCCCTC	5'-ACCGTTGGTGGGAATATACCCCTC-3'	5'-AAACGAGGGGTATATTCCCACCAA-3'
TNFR	TNFR_sg2	TACAATGACTGTCCAGGCCC	5'-ACCGTACAATGACTGTCCAGGCCC-3'	5'-AAACGGGCCTGGACAGTCATTGTA-3'
TNFR	TNFR_sg3	ACTGGTCCCTCACCTAGGGGAC	5'-ACCGACTGGTCCCTCACCTAGGGGAC-3'	5'-AAACGTCCCCTAGGTGAGGGACCAGT-3'
TNFR	TNFR_sg4	AGAGATAGTGTGTGTCCCCA	5'-ACCGAGAGATAGTGTGTGTCCCCA-3'	5'-AAACTGGGGACACACACTATCTCT-3'
TNK2	TNK2_sg1	AATGAGGACCTGGAGAAGAT	5'-ACCGAATGAGGACCTGGAGAAGAT-3'	5'-AAACATCTTCTCCAGGTCCTCATT-3'
TNK2	TNK2_sg2	AGGACCTGGAGAAGATCGGCAT	5'-ACCGAGGACCTGGAGAAGATCGGCAT-3'	5'-AAACATGCCGATCTTCTCCAGGTCCT-3'
TNK2	TNK2_sg3	GCCTTGTGCAAACGCAAGTCG	5'-ACCGGCCTTGTGCAAACGCAAGTCG-3'	5'-AAACCGACTTGCGTTTGCACAAGGC-3'
TOR3A	TOR3A_sg1	CGGTCCGTGGCGCCAGCTT	5'-ACCGCGGTCCGTGGCGCCAGCTT-3'	5'-AAACAAGCTGGCGCCACGGACCG-3'
TOR3A	TOR3A_sg2	CCCCGCGGCGCCTCCAGGCCG	5'-ACCGCCCCGCGGCGCCTCCAGGCCG-3'	5'-AAACCGGCCTGGAGGCGCCGCGGGG-3'
TOR3A	TOR3A_sg3	CCGTGGGAGGGAACCGACGAGC	5'-ACCGCCGTGGGAGGGAACCGACGAGC-3'	5'-AAACGCTCGTCGGTTCCCTCCCACGG-3'
TPCN1	TPCN1_sg1	GCCCCCGCCGTCCCCGCACTC	5'-ACCGGCCCCCGCCGTCCCCGCACTC-3'	5'-AAACGAGTGCGGGGACGGCGGGGGC-3'
TPCN1	TPCN1_sg2	CCCAGGCTGGTCTTGAACTGCT	5'-ACCGCCCAGGCTGGTCTTGAACTGCT-3'	5'-AAACAGCAGTTCAAGACCAGCCTGGG-3'
TPCN1	TPCN1_sg3	AGCAGCACCCCTGGCCCAG	5'-ACCGAGCAGCACCCCTGGCCCAG-3'	5'-AAACCTGGGCCAGGGGTGCTGCT-3'
TSC1	TSC1_sg1	GACTCCCCCATGCTGGGTGTG	5'-ACCGGACTCCCCCATGCTGGGTGTG-3'	5'-AAACCACACCCAGCATGGGGGAGTC-3'
TSC1	TSC1_sg2	GCCCTATGCTTGTAAACACCT	5'-ACCGGCCCTATGCTTGTAAACACCT-3'	5'-AAACAGGTGTTTACAAGCATAGGGC-3'
TSC1	TSC1_sg3	GACAGGATTAACGAATATG	5'-ACCGGACAGGATTAACGAATATG-3'	5'-AAACCATATTCGTTAATCCTGTC-3'
TSC2	TSC2_sg1	GTCTGCAGAGGGTAAACAGA	5'-ACCGGTCTGCAGAGGGTAAACAGA-3'	5'-AAACTCTGTTTACCCTCTGCAGAC-3'
TSC2	TSC2_sg2	ACGGAGTTTATCATCACCG	5'-ACCGACGGAGTTTATCATCACCG-3'	5'-AAACCGGTGATGATAAACTCCGT-3'
TSC2	TSC2_sg3	TGGCCTCAACAATCGCATC	5'-ACCGTGGCCTCAACAATCGCATC-3'	5'-AAACGATGCGATTGTTGAGGCCA-3'
UBC	UBC_sg1	CACCTGGTACTCCGTCTCAG	5'-ACCGCACCTGGTACTCCGTCTCAG-3'	5'-AAACCTGAGACGGAGTACCAGGTG-3'
UBC	UBC_sg2	ACTGGTAAGACCATCACTCTCG	5'-ACCGACTGGTAAGACCATCACTCTCG-3'	5'-AAACCGAGAGTGATGGTCTTACCAGT-3'
UBC	UBC_sg3	CACTTGGTCCTGCGCTTGAGGG	5'-ACCGCACTTGGTCCTGCGCTTGAGGG-3'	5'-AAACCCCTCAAGCGCAGGACCAAGTG-3'
UBE2D1	UBE2D1_sg1	ATCCACCTGCTCACTGTTCAGC	5'-ACCGATCCACCTGCTCACTGTTCAGC-3'	5'-AAACGCTGAACAGTGAGCAGGTGGAT-3'
UBE2D1	UBE2D1_sg2	TTCCACTGGCAAGCCACTATTA	5'-ACCGTTCCACTGGCAAGCCACTATTA-3'	5'-AAACTAATAGTGGCTTGCCAGTGGAA-3'
UBE2D1	UBE2D1_sg3	TATTTGTCTCGATATTCTG	5'-ACCGTATTTGTCTCGATATTCTG-3'	5'-AAACCAGAATATCGAGACAAATA-3'
UBE2D2	UBE2D2_sg1	CACAGTGTTCAGCAGGTCCTGT	5'-ACCGCACAGTGTTCAGCAGGTCCTGT-3'	5'-AAACACAGGACCTGCTGAACACTGTG-3'
UBE2D2	UBE2D2_sg2	TTCCATTGGCAAGCTACAATAA	5'-ACCGTTCCATTGGCAAGCTACAATAA-3'	5'-AAACTTATTGTAGCTTGCCAATGGAA-3'
UBE2D2	UBE2D2_sg3	TCTTGATATTCTACGATCACAG	5'-ACCGTCTTGATATTCTACGATCACAG-3'	5'-AAACCTGTGATCGTAGAATATCAAGA-3'
UBE2E1	UBE2E1_sg1	GGCCTCCAGGATCCGTGTATG	5'-ACCGGGCCTCCAGGATCCGTGTATG-3'	5'-AAACCATACACGGATCCTGGAGGCC-3'
UBE2E1	UBE2E1_sg2	GGCAGACCCCGGGAAGTTAG	5'-ACCGGGCAGACCCCGGGAAGTTAG-3'	5'-AAACCTAACTTCCCGGGGTCTGCC-3'
UBE2E1	UBE2E1_sg3	AATGGAGATCAACCATTCT	5'-ACCGAATGGAGATCAACCATTCT-3'	5'-AAACAGAATGGTTGATCTCCATT-3'
UBE2E2	UBE2E2_sg1	CACTAGTGGAGGAAGTTCCGA	5'-ACCGCACTAGTGGAGGAAGTTCCGA-3'	5'-AAACTCGGAACTTCCTCCACTAGTG-3'
UBE2E2	UBE2E2_sg2	AATGGAGGTCAACTATATT	5'-ACCGAATGGAGGTCAACTATATT-3'	5'-AAACAATATAGTTGACCTCCATT-3'
UBE2E2	UBE2E2_sg3	GTCAACTATATTGGGACCCCC	5'-ACCGGTCAACTATATTGGGACCCCC-3'	5'-AAACGGGGGTCCCAATATAGTTGAC-3'
UBE2K	UBE2K_sg1	CGAATCAAGCGGGAGTTCAAGG	5'-ACCGCGAATCAAGCGGGAGTTCAAGG-3'	5'-AAACCCTTGAACTCCCGCTTGATTCG-3'
UBE2K	UBE2K_sg2	TTCAAGGAGGTGCTGAAGAGCG	5'-ACCGTTCAAGGAGGTGCTGAAGAGCG-3'	5'-AAACCGCTCTTCAGCACCTCCTTGAA-3'
UBE2K	UBE2K_sg3	CGGGAGTTCAAGGAGGTGCTG	5'-ACCGCGGGAGTTCAAGGAGGTGCTG-3'	5'-AAACCAGCACCTCCTTGAACTCCCG-3'
UBE2K	UBE2K_sg4	ATGAGAATTTTACAGAATTAAG	5'-ACCGATGAGAATTTTACAGAATTAAG-3'	5'-AAACCTTAATTCTGTAAAATTCTCAT-3'
UBE2W	UBE2W_sg1	CACCAGGTACCTTATATGAAG	5'-ACCGCACCAGGTACCTTATATGAAG-3'	5'-AAACCTTCATATAAGGTACCTGGTG-3'
UBE2W	UBE2W_sg2	CAGCTCCTCCCCCTGCGTCTC	5'-ACCGCAGCTCCTCCCCCTGCGTCTC-3'	5'-AAACGAGACGCAGGGGGAGGAGCTG-3'
UBE2W	UBE2W_sg3	TCTTGGGGGGATGGTTCCATCA	5'-ACCGTCTTGGGGGGATGGTTCCATCA-3'	5'-AAACTGATGGAACCATCCCCCCAAGA-3'
UBE2Z	UBE2Z_sg1	GCGGAGAGTCCGACTGAGGAGG	5'-ACCGGCGGAGAGTCCGACTGAGGAGG-3'	5'-AAACCCTCCTCAGTCGGACTCTCCGC-3'
UBE2Z	UBE2Z_sg2	AGTCCGACTGAGGAGGCGGCAA	5'-ACCGAGTCCGACTGAGGAGGCGGCAA-3'	5'-AAACTTGCCGCCTCCTCAGTCGGACT-3'
UBE2Z	UBE2Z_sg3	ACTGAGGAGGCGGCAACGGC	5'-ACCGACTGAGGAGGCGGCAACGGC-3'	5'-AAACGCCGTTGCCGCCTCCTCAGT-3'
UGT2A3	UGT2A3_sg1	TGATTCCCTGTGGAGACCTGA	5'-ACCGTGATTCCCTGTGGAGACCTGA-3'	5'-AAACTCAGGTCTCCACAGGGAATCA-3'
UGT2A3	UGT2A3_sg2	GATTACGACTATCATTTTT	5'-ACCGGATTACGACTATCATTTTT-3'	5'-AAACAAAAATGATAGTCGTAATC-3'
UGT2A3	UGT2A3_sg3	ATATGGCTAATACGAACATAT	5'-ACCGATATGGCTAATACGAACATAT-3'	5'-AAACATATGTTCGTATTAGCCATAT-3'
UGT2B4	UGT2B4_sg1	TCTACAGCCTCCGCTTCTCTCC	5'-ACCGTCTACAGCCTCCGCTTCTCTCC-3'	5'-AAACGGAGAGAAGCGGAGGCTGTAGA-3'
UGT2B4	UGT2B4_sg2	CTGAGCTGTTACTTTAGCTC	5'-ACCGCTGAGCTGTTACTTTAGCTC-3'	5'-AAACGAGCTAAAGTAACAGCTCAG-3'
UGT2B4	UGT2B4_sg3	AACTTGTCCAGAGAGGTCATG	5'-ACCGAACTTGTCCAGAGAGGTCATG-3'	5'-AAACCATGACCTCTCTGGACAAGTT-3'
ULBP2	ULBP2_sg1	CTTCTGCTCCTGCTGTCCGGC	5'-ACCGCTTCTGCTCCTGCTGTCCGGC-3'	5'-AAACGCCGGACAGCAGGAGCAGAAG-3'
ULBP2	ULBP2_sg2	CTCCTGCTGTCCGGCTGGTCCC	5'-ACCGCTCCTGCTGTCCGGCTGGTCCC-3'	5'-AAACGGGACCAGCCGGACAGCAGGAG-3'
ULBP2	ULBP2_sg3	GATCTTGGCAGTTCAGTTTCGA	5'-ACCGGATCTTGGCAGTTCAGTTTCGA-3'	5'-AAACTCGAAACTGAACTGCCAAGATC-3'
ULK1	ULK1_sg1	GCCGCGGCGGCACAGAGACCGT	5'-ACCGGCCGCGGCGGCACAGAGACCGT-3'	5'-AAACACGGTCTCTGTGCCGCCGCGGC-3'
ULK1	ULK1_sg2	GGCAAGTTCGAGTTCTCCCGCA	5'-ACCGGGCAAGTTCGAGTTCTCCCGCA-3'	5'-AAACTGCGGGAGAACTCGAACTTGCC-3'
ULK1	ULK1_sg3	ATCGGCCACGGCGCCTTCG	5'-ACCGATCGGCCACGGCGCCTTCG-3'	5'-AAACCGAAGGCGCCGTGGCCGAT-3'
UST	UST_sg1	AAGCAGCAGCATCCCGGCGG	5'-ACCGAAGCAGCAGCATCCCGGCGG-3'	5'-AAACCCGCCGGGATGCTGCTGCTT-3'
UST	UST_sg2	GCCCCTATGGGGGGCGCCCCTC	5'-ACCGGCCCCTATGGGGGGCGCCCCTC-3'	5'-AAACGAGGGGCGCCCCCCATAGGGGC-3'
UST	UST_sg3	CCAGGTGGTGTACAACAGGGT	5'-ACCGCCAGGTGGTGTACAACAGGGT-3'	5'-AAACACCCTGTTGTACACCACCTGG-3'
VCAN	VCAN_sg1	TGGGAAAAAGCCCACCGGTG	5'-ACCGTGGGAAAAAGCCCACCGGTG-3'	5'-AAACCACCGGTGGGCTTTTTCCCA-3'
VCAN	VCAN_sg2	AGGCTGCTCAGAAGGCTTGTT	5'-ACCGAGGCTGCTCAGAAGGCTTGTT-3'	5'-AAACAACAAGCCTTCTGAGCAGCCT-3'
VCAN	VCAN_sg3	TGAATTTCTCCGCATCAAA	5'-ACCGTGAATTTCTCCGCATCAAA-3'	5'-AAACTTTGATGCGGAGAAATTCA-3'
WIPI1	WIPI1_sg1	AGGCCGCGGACGCTCCCCCGGG	5'-ACCGAGGCCGCGGACGCTCCCCCGGG-3'	5'-AAACCCCGGGGGAGCGTCCGCGGCCT-3'
WIPI1	WIPI1_sg2	TGGAGCAGCTGGATCAAGTCCA	5'-ACCGTGGAGCAGCTGGATCAAGTCCA-3'	5'-AAACTGGACTTGATCCAGCTGCTCCA-3'
WIPI1	WIPI1_sg3	CTGTTTTCTCTGAGTTCTG	5'-ACCGCTGTTTTCTCTGAGTTCTG-3'	5'-AAACCAGAACTCAGAGAAAACAG-3'
ZNF420	ZNF420_sg1	CCTTCAAGGTGTGCAAGTA	5'-ACCGCCTTCAAGGTGTGCAAGTA-3'	5'-AAACTACTTGCACACCTTGAAGG-3'
ZNF420	ZNF420_sg2	AGTCCAATTCCAGGGATTATT	5'-ACCGAGTCCAATTCCAGGGATTATT-3'	5'-AAACAATAATCCCTGGAATTGGACT-3'
ZNF420	ZNF420_sg3	GAATGTGGAAGGGCCTTTATT	5'-ACCGGAATGTGGAAGGGCCTTTATT-3'	5'-AAACAATAAAGGCCCTTCCACATTC-3'
ZO-1	ZO-1_sg1	CAATGGAGGAAACAGCTATA	5'-ACCGCAATGGAGGAAACAGCTATA-3'	5'-AAACTATAGCTGTTTCCTCCATTG-3'
ZO-1	ZO-1_sg2	AACATACAGTGACGCTTCAC	5'-ACCGAACATACAGTGACGCTTCAC-3'	5'-AAACGTGAAGCGTCACTGTATGTT-3'
ZO-1	ZO-1_sg3	ATTTGGAATTGCAATATCTGG	5'-ACCGATTTGGAATTGCAATATCTGG-3'	5'-AAACCCAGATATTGCAATTCCAAAT-3'
