# Supplementary material for: A Dual-Reporter System for Real-Time Monitoring and High-throughput CRISPR/Cas9 Library Screening of the Hepatitis C Virus
Source: Sci Rep. 2015 Mar 9;5:8865. doi: 10.1038/srep08865 (PMC4352851; doi:10.1038/srep08865)
Supplement: Supplementary Information — Supplementary table 2 [file srep08865-s3.xls]

## Sheet: table1
Supplementary Table 2. Screening results of the sgRNA library.
sgRNA Coding Sequence	Entrez Gene ID	Gene Symbol_sgRNA ID	Deep-sequencing Read Counts
			Ctrl1	Ctrl2	Ctrl3	Replicate_1	Replicate_2	Replicate_3
CGGCCGCTGCTGCCGCTCCTTG	375790	AGRN_sg1	6175	3469	3796	14	82	0
CCGCTGCTGCCGCTCCTTGTGG	375790	AGRN_sg2	6257	5296	6572	3	98	193
TGGTGGCCGCGTGCGTCCTGCC	375790	AGRN_sg3	2368	2395	2346	0	0	0
AGATCAGCAGAAGGTAGTCCT	9495	AKAP5_sg1	2814	2986	3656	6	66	0
CTGGCTCTGAAGCTGCTGATG	9495	AKAP5_sg2	2387	2026	2208	0	0	0
ATCAGCCAGAGCCCACACG	9495	AKAP5_sg3	1195	1196	1420	0	3	0
CCACGGCGGAGCGGAGAGCCCT	84168	ANTXR1_sg1	3217	1741	1837	0	2	0
CGGAGCGGAGAGCCCTCGGCAT	84168	ANTXR1_sg2	2908	1479	1747	0	13	6
AGCGGAGAGCCCTCGGCAT	84168	ANTXR1_sg3	866	671	673	0	0	0
CGGTCCCCGGCCCGCAGCCC	118429	ANTXR2_sg1	0	0	0	0	0	0
CTGGCTGTTCCCCGGGCTG	118429	ANTXR2_sg2	6645	6347	7178	1	2	0
TTCCCCGGGCTGTGGCTGT	118429	ANTXR2_sg3	4855	4282	5127	8	20	0
CTTTGGTTCGGAGACAGGCAA	336	ApoA2_sg1	24449	24374	29572	28	411	4
AGACAGGCAAAGGAGCCATGTG	336	ApoA2_sg2	17952	19020	22035	83	363	100
GAGCCATGTGTGGAGAGCC	336	ApoA2_sg3	6265	6054	7417	0	52	0
GCCCGCGCTGCTGGCGCTGC	338	ApoB_sg1	1894	1532	1831	3	0	0
GAAATGCTGGAAAATGTCAGCC	338	ApoB_sg2	1250	1767	1562	0	0	0
CGACCCGATTCAAGCACCTC	338	ApoB_sg3	2701	2823	3112	41	3031	2463
GCCAAGGTGGAGCAAGCGG	348	APOE_sg1	1681	1796	2014	0	17	0
GAGCAAGCGGTGGAGACAGAGC	348	APOE_sg2	2542	2143	2614	0	0	0
AGCTGCGCCAGCAGACCGAG	348	APOE_sg3	2229	1507	1985	0	0	0
AGGCTGGGGATGCTGCGCTAT	116985	ARAP1_sg1	1266	1461	1734	0	30	11
GCTGGGGATGCTGCGCTATCGG	116985	ARAP1_sg2	653	847	776	0	0	0
CTGCGCTATCGGTGGCCGAG	116985	ARAP1_sg3	6223	3407	3596	0	9	0
AATATCACCTACAGGTCACCGT	116984	ARAP2_sg1	5021	5271	5677	0	43	4
AAGAATGATGACCCTTCAA	116984	ARAP2_sg2	5762	5375	6431	28	78	10
CAGAGGAACCACACCTGAATT	116984	ARAP2_sg3	6975	7659	8549	0	282	8
TGCCGAAGCCCAGGACCGTGTT	64411	ARAP3_sg1	6990	6198	7814	0	162	8
ACCTGGGCTGAGCCCAGCCCT	64411	ARAP3_sg2	2348	1948	2189	0	4	0
ATGCCTAATTCCATCTACTT	64411	ARAP3_sg3	2735	2594	3303	5	2528	0
CGGCGCGGCGAGCTTGCCCCG	411	ARSB_sg1	2449	1034	1162	1	4	0
CTTGCCCCGAGGCCCCGGACCT	411	ARSB_sg2	4680	4408	4850	72236	893	10907
CTGCTGCTGTTGTTGGCGCCGC	411	ARSB_sg3	6343	5089	5468	0	9	0
TTTCTGGTGATCCAGCCCC	55729	ATF7IP_sg1	5511	4991	5395	7	122	0
CCCCTGGTGATCTGGATGC	55729	ATF7IP_sg2	3618	3514	5215	7	4	0
GATGCCGGAGATCCAGCCTC	55729	ATF7IP_sg3	1080	1165	1252	8	1	0
ATAGGTGATAGTTGGGAA	83734	ATG10_sg1	3641	3335	4243	5	3	0
GGTCTGTGATGTCACATCT	83734	ATG10_sg2	1252	1684	1866	10	10	4
GACAGACATGTCTTCCCA	83734	ATG10_sg3	4641	4424	5509	0	0	3
TGTAATTGCGTCCCCCTACTC	9140	ATG12_sg1	1177	1174	1520	37347	274	76
TCTCCCCAGAAACAACCACCC	9140	ATG12_sg2	2256	1934	2727	4	0	0
TAGAGCGAACACGAACCATCCA	9140	ATG12_sg3	7814	8291	11289	0	100	13
TGATTGTCCAGGCTCGGCT	9776	ATG13_sg1	2056	2051	2843	0	52	2
ATCTCAATTCCCAGGACAGAA	9776	ATG13_sg2	9871	9305	10957	3	7	6
GACAGCTGCCTGCAGTCGGG	9776	ATG13_sg3	2500	2002	2797	12	0	0
GAGCCCGGGCGCTGGAGGCTCC	22863	ATG14_sg1	319	254	227	0	0	0
GAGGCTCCTGGCTGCGGGCCC	22863	ATG14_sg2	2738	2150	2877	0	1	0
CTGCGGGCCCCGGCCGCTCGCC	22863	ATG14_sg3	3936	2553	3104	5	11	0
ACTGAATTACACAAGAAACGT	55054	ATG16L1_sg1	2468	2506	3065	84	2354	43525
AATAACCAAATGCAGCGGA	55054	ATG16L1_sg2	2934	2976	3416	0	23	0
ACCTGAATAACCAAATGCAG	55054	ATG16L1_sg3	4323	4640	5018	11	48	0
CGCTGGAAACGCCACATCGTG	89849	ATG16L2_sg1	2043	2361	2884	0	0	0
CCACATCGTGCGGCAGCTG	89849	ATG16L2_sg2	5114	3750	4500	0	9	10
CGGCTTCGGGACCGTACGCAAA	89849	ATG16L2_sg3	13405	12912	15633	1	58	12
ACCACTGCACAGTGCGCGTGTC	23130	ATG2A_sg1	2314	1695	2520	0	0	4
GTCAAACTGTGTGAAAGAGC	23130	ATG2A_sg2	2176	2256	2783	0	0	0
CTACTTGCTGCACCACTACTT	23130	ATG2A_sg3	5314	5260	5092	0	1	2
TCCATCAAGAAGAGGGCCTGC	55102	ATG2B_sg1	1475	1305	1517	0	0	0
CTCAGCCTGGACCTGTACCA	55102	ATG2B_sg2	5657	5411	6764	0	0	8
CCTGGACCTGTACCAAGGCAC	55102	ATG2B_sg3	3966	3591	4121	0	0	0
GAAGTGGCTGAGTACCTGACCC	64422	ATG3_sg1	1845	1933	2096	0	0	0
ATTAATACTGTGAAGGGAA	64422	ATG3_sg2	5610	4756	6485	102	1873	150
GGGAAGAATTGAAAGTGA	64422	ATG3_sg3	3076	3452	3627	0	0	0
ATGAGCTGGTATGGATCTT	115201	ATG4A_sg1	2977	3249	3656	5	2	3
TCTGATATAAGTGCTCGTCTA	115201	ATG4A_sg2	5722	5540	6900	8	2	0
TCTATGGTTTACATACAGA	115201	ATG4A_sg3	6499	6488	8035	3	0	12
ACCTCAGAGCCCGTTTGGATAC	23192	ATG4B_sg1	2527	2174	2473	5	0	0
TCTGATGTGGCATCTAGACTT	23192	ATG4B_sg2	2431	2399	2741	0	8	0
CCCCACCTCGGACACAGGCT	23192	ATG4B_sg3	6692	6698	7344	3	3	5
TGCTTCGAGATGTGTGGTT	9474	ATG5_sg1	3378	3707	4302	1468	4296	11
CCAAGAGTAAGTTATTTGACGT	9474	ATG5_sg2	4622	5134	6352	0	0	4
TGAAAAAGCACTTTCAGA	9474	ATG5_sg3	11011	11611	13110	113	102	14
AAGAAGCTGAACGAGTATCGGC	10533	ATG7_sg1	2464	2425	3228	8	33	0
GGCTGCCAGCTCGCTTAACAT	10533	ATG7_sg2	2870	2810	3071	0	0	0
TTTGCCCCTTTTAGTAGTGCCT	10533	ATG7_sg3	4520	4200	5337	24	229	15
GAGCAGCTGCTAGCCTCGCCCA	79065	ATG9A_sg1	2381	2410	2752	0	0	0
ACACTGAATACCAGCGCCTAG	79065	ATG9A_sg2	11247	10906	13239	19	565	557
TGATTCACCCCCAGGGG	79065	ATG9A_sg3	5868	5260	6909	146	49	1
CACGTGGCTTGCGCGGCGCG	126792	B3GALT6_sg1	3637	2408	2643	270	162	0
GCGGCGGGCGGCGCTAGGCCT	126792	B3GALT6_sg2	2225	1987	1650	0	0	0
GCCTGGGCACGCTGGCGCTGTG	126792	B3GALT6_sg3	4499	3824	4609	0	0	0
AGGAAAGCGGCGCAGCTGCCCT	11285	B4GALT7_sg1	3539	2787	4079	0	1	0
GTTGCTCTCCGGCGGCCTCCCT	11285	B4GALT7_sg2	3643	3119	4025	10	0	20
TGTTCCGTCTTCCACCTGTTCG	11285	B4GALT7_sg3	3875	3155	3108	0	0	0
CGCTTTTCGCGTGCGCATCG	63827	BCAN_sg1	4736	4098	4443	3	68	0
AACGAGGCCTACCGGTTCCGCG	63827	BCAN_sg2	3207	2678	3128	0	58	0
ACGCGCCACTGCAGGGCGTGCT	63827	BCAN_sg3	2269	1905	2419	0	0	0
CAGTTGCCACCTTCCTCTATG	10134	BCAP31_sg1	8920	8259	9495	5	14	0
TTGCCACCTTCCTCTATGCGG	10134	BCAP31_sg2	9903	8715	10851	55	35273	49
CAGAAGATTTTCAAGTCCCGGC	10134	BCAP31_sg3	6516	6757	8135	31	14	6
AGCAGGACACGCAGGGCCTGGA	9564	BCAR1_sg1	6136	5475	7058	0	0	0
GCTGGTGGCTCTGCTCGCTGCA	9564	BCAR1_sg2	3313	2769	3515	0	0	250
CCTGGGAACCGCCTCAAGATCT	9564	BCAR1_sg3	5934	5974	7581	0	0	0
ATCCTGGACCGTGTCACCATCC	8678	BECN1_sg1	3426	3531	4420	0	15	0
CCATTTATTGAAACTCCTCGCC	8678	BECN1_sg2	7153	7408	10092	0	47	0
ACGTCCAACAACAGCACCATGC	8678	BECN1_sg3	2434	2889	3315	0	23	0
TCCAACAACAGCACCATGC	8678	BECN1_sg4	1230	972	961	0	0	0
GGACTTCACCCTGGACGAT	633	BGN_sg1	927	1036	1005	0	0	0
GGCCATTCATGATGAACGATG	633	BGN_sg2	3963	3864	4702	342	21	0
ATGAACGATGAGGAAGCTT	633	BGN_sg3	4225	4435	5386	0	4	0
CTCTGTGTGCTGGCCATATCGC	712	C1QA_sg1	4920	5020	5565	0	14	5
CTGGCCATATCGCTGGCCTCTA	712	C1QA_sg2	12281	10726	12289	18	53	5
CTGGCCTCTATGGTGACCG	712	C1QA_sg3	5210	4933	6033	9	1186	0
CACCCCCCAAAAACTCCATCT	722	C4BPA_sg1	5160	5175	6359	0	0	0
ACTGAGACACGCTTCAAAAC	722	C4BPA_sg2	5160	5664	7161	0	6	11
ACACCCAGGAGAGTTACGTAA	722	C4BPA_sg3	4327	4148	5434	0	0	0
GACAATAGCATATTTGTCGCAA	725	C4BPB_sg1	1689	1792	2181	0	0	0
CAATGACCACTACATCCTCAA	725	C4BPB_sg2	1317	1248	1679	0	0	0
GGGACTTACGTTTGTATCAA	725	C4BPB_sg3	2114	1865	2254	0	0	2
ACCTCTGACAGCACGTTCC	834	CASP1_sg1	5814	5976	6917	0	0	20
AAAGCTGTTTATCCGTTCCA	834	CASP1_sg2	7043	6715	7553	2	0	3
GATGAATTATTACAGACAA	834	CASP1_sg3	3088	3025	3875	0	1	6
CTTCTGATTATTGATTCAAACC	843	CASP10_sg1	3131	3562	4212	4	0	0
GCAGAACTCCTCTATATCATA	843	CASP10_sg2	5523	5605	5856	4	21	0
CGACTGCTGCCCACCCGACAA	843	CASP10_sg3	13449	11311	14752	0	4	0
AGAAACCATCCAACGGTGTTC	100506742	CASP12_sg1	10043	8804	11092	6	8476	28
GAGAAAGAGAGGCGAACATGCC	100506742	CASP12_sg2	1585	1804	2150	0	0	0
GTTCTGAACTTGACCTTTTG	100506742	CASP12_sg3	6548	6339	7239	7	8762	16
GCGGCGCCGAGCGCGGGGTCT	835	CASP2_sg1	3235	2204	2368	0	0	0
GAAACTCTAAAAAAGAACCGAG	835	CASP2_sg2	2155	1716	2416	0	0	0
GAGCTGATGGCCGCTGACAG	835	CASP2_sg3	2107	1811	2262	0	5	0
ATCATACATGGAAGCGAATCAA	836	CASP3_sg1	5977	6680	7656	18	285	45
ATTCAAAATCCATTAAAAATT	836	CASP3_sg2	5444	5133	6302	4	0	4
TTATAAAATGGATTATCCTGAGA	836	CASP3_sg3	8337	8574	10403	0	16	6
AAAAAAGCCACTTAAGGTGT	837	CASP4_sg1	2923	2763	2956	0	0	0
CTAAAACTGAAGACAAAGTT	837	CASP4_sg2	9231	9364	11252	180	520	9
CAAGAGAAGCAACGTATGGC	837	CASP4_sg3	3185	2812	3606	0	6	0
ATTCTGTTTGCAAGATCCACG	838	CASP5_sg1	4480	4168	4988	0	1	0
TTTGCAAGATCCACGAGGAGA	838	CASP5_sg2	10504	10357	11884	15	33	0
TGTCCTGGAGAGACCGCACA	838	CASP5_sg3	4897	5019	6337	0	3	2
CTCGGCCTCGGGGCTCCGCAG	839	CASP6_sg1	6382	5306	6670	0	0	2
GGGCTCCGCAGGGGGCACC	839	CASP6_sg2	1791	1634	2001	0	4	0
TGTCTTCCTGAGCCATGGCGA	839	CASP6_sg3	9167	8596	11050	4	1564	95
GGCTGTATTGAAGAGCAGG	840	CASP7_sg1	2772	2396	2736	1	0	0
CTCTTCAAGTGCTTCCGAAGCC	840	CASP7_sg2	2978	2822	3398	0	0	0
CGATCCATCAAGACCACCC	840	CASP7_sg3	3784	4119	5380	19	42	359
AGCCTGGACTACATTCCGCAA	841	CASP8_sg1	5171	5573	5261	42	1160	187
CTGCTCTTCCGAATTAATAGAC	841	CASP8_sg2	3545	3771	4897	0	10	0
AGATGGAGAAGAGGGTCATCCT	841	CASP8_sg3	6881	6875	8126	2	3	0
AAGCGGATCGGCGGCTCCTG	842	CASP9_sg1	4276	3619	4036	3	38	30
GCGGCTCCTGCGGCGGTGC	842	CASP9_sg2	1380	1142	1197	0	0	0
CTGTTCAGGCCCCATATGATCG	842	CASP9_sg3	4621	4572	5466	0	3	0
TCTGGGGGCAAATACGTAGACT	857	CAV1_sg1	3355	3421	4145	0	0	0
ACATCTCTACACCGTTCCCATC	857	CAV1_sg2	3957	4191	4369	0	0	0
CAAGTGTACGACGCGCACACCA	857	CAV1_sg3	8800	8639	9631	31	84	11
AAGGCGGACGTACAGCTCTTCA	858	CAV2_sg1	8357	7327	8837	14	103	5
TACGCCGACCCCGAGAAGTTCG	858	CAV2_sg2	7020	6661	7721	1	13	11
ACCCCGAGAAGTTCGCGGACT	858	CAV2_sg3	8410	9088	10244	7	88	23
AAGCATCTTTTCTTAATCCAAA	4064	CD180_sg1	6465	7005	8056	1	1782	5
CATCTTTTCTTAATCCAAAC	4064	CD180_sg2	3684	4550	4857	143	275	199
AGTTTATTCCAGTGCACAATC	4064	CD180_sg3	2085	2252	2945	19	21	1
TTGGCTTCCTGGGCTGCTAC	975	CD81_sg1	12062	10611	12414	232824	68746	202198
GGCTGCTACGGGGCCATCC	975	CD81_sg2	1622	1732	2021	15564	7060	300
TGAGGTGGCCGCCGGCATCTG	975	CD81_sg3	10574	9382	11356	0	0	0
TCGTCTTCAATTTCGTCTTC	975	CD81_sg4	13433	11461	13930	34	196	6
TGATCCTGGGTGTGGCCCTG	975	CD81_sg5	15693	15809	18962	590791	654439	590833
ACCACCAACCTCCTGTATC	975	CD81_sg6	22555	23974	28254	19	601	119
CAGTTGGAGCAGTTTATTT	603412	CDC42BPA_sg1	4805	4874	6142	0	18	10
ACGGGCCCGCTCAGACCAA	603412	CDC42BPA_sg2	5491	5785	6848	0	0	0
AAGCTGGAGCAGCTGCTCC	603412	CDC42BPB_sg1	924	802	1009	0	0	0
TACACCGAGTGCAGCCACT	9578	CDC42BPB_sg2	8650	7918	10410	25	85	14
GAGCGGCGGCTGCGCGCGC	55561	CDC42BPG_sg1	636	514	740	0	0	0
GAGCAGCTGGCGCGGGGCG	55561	CDC42BPG_sg2	50	15	8	0	0	0
GCGGCTGCCCGGGGCTCGA	55561	CDC42BPG_sg3	1811	1363	1706	0	0	0
TGTGACCACGTGCAATATACGC	8318	CDC45_sg1	652	313	374	0	0	0
ATTTCCGCAAAGAGTTCTACG	8318	CDC45_sg2	3344	2245	2930	0	0	0
GGTCCTTCTCTTCGTGGCCT	8318	CDC45_sg3	4788	3946	4756	0	7	2
AATCATAGCTTCCTATGACC	1080	CFTR_sg1	1668	1421	1550	5	0	0
CTTCCTATGACCCGGATAACA	1080	CFTR_sg2	5852	5978	7049	3	0	4
ACCAGACCAATTTTGAGGAA	1080	CFTR_sg3	7287	7958	9639	4	189	249
GTGCTGCGGCCCGCAGGGCCCG	79586	CHPF_sg1	2186	1753	2380	3	55	10
CTCAGCGTCACCTGGGTGG	79586	CHPF_sg2	4917	4020	5070	1	25	0
GAGACTCTGAGCTGCCGCCGCG	79586	CHPF_sg3	2848	2693	3315	0	17	0
CTGGGCTCCCGTGAGCGGTTGC	54480	CHPF2_sg1	4066	3435	4448	2	0	3
GGCTCCCGTGAGCGGTTGCTGG	54480	CHPF2_sg2	2866	2429	3020	2	12	0
CTACACTGTCCACTTTGGCCG	54480	CHPF2_sg3	4689	5220	5365	17	72216	20686
ATGAGGATGAACAGAATCTGC	50515	CHST11_sg1	5336	4807	5446	0	0	0
AGGATGAACAGAATCTGCCGGA	50515	CHST11_sg2	4925	4780	6174	5	0	0
AACAGAATCTGCCGGATGGTGC	50515	CHST11_sg3	3851	4232	4692	0	11	4
ATCCTGCTGATCATCGTGTAC	55501	CHST12_sg1	7458	7269	8932	17	9	0
AAGCTCTCCCGCCACCTCATGA	55501	CHST12_sg2	17778	17397	20936	21	60	5
ACTCCGATGTCGACGAGTTTC	55501	CHST12_sg3	15997	15376	17231	5	80	3
CGCTGCTGCCGGCGGCGCGTGC	166012	CHST13_sg1	8488	3889	4661	0	0	0
CTGCCGGCGGCGCGTGCTGG	166012	CHST13_sg2	7377	3971	4813	0	0	0
CTCGACCCTGGCGAAGGTGCAC	166012	CHST13_sg3	7100	7476	8602	1	215	0
TTCCCCCGCCCGCTGACCCCGC	113189	CHST14_sg1	2552	2373	2113	9	870	7
ACCCCGCTGGCGGCCCCAAA	113189	CHST14_sg2	14490	13659	15968	7	308	9
CCCCTGGGCCGGGCGCTGAGG	113189	CHST14_sg3	6403	2727	3147	0	356	3
CTGCATACAGCTGTTACCCGA	51363	CHST15_sg1	6705	5535	6546	1	24	2
GGGGCCCCCATCACGGTCACC	51363	CHST15_sg2	1148	1107	1057	0	0	0
AAAACAAAATTCTGTTTCGTG	51363	CHST15_sg3	4655	4873	5945	0	39	23
AGAAGCAAATACGCCCTTTTCT	9469	CHST3_sg1	5530	5544	6346	0	24	0
ATAGTTTTTGTCTTCATCGAAA	9469	CHST3_sg2	4716	4573	4995	0	0	5
GAGCCAGCCATGGAGGCCGCAG	9469	CHST3_sg3	6740	6044	7199	2	17	7
TACTGCAAGTTCGCGCTGCTGT	56548	CHST7_sg1	3661	3715	4631	6	0	5
CTGCTGTTGGTGCTGTACACGC	56548	CHST7_sg2	4600	4760	5455	0	24	0
CTGTTGCTCGTCCCCTCCGTAT	56548	CHST7_sg3	7283	5978	7203	0	5	2
GCCTCGCGGCTCGTCCTGCCCC	22856	CHSY1_sg1	2393	1409	1497	2	12	0
AGCTGAAGCGAGCGGGCCCA	22856	CHSY1_sg2	5730	4994	5151	0	0	0
AGGGCTGCCGGTCCGGGCAGG	22856	CHSY1_sg3	5107	4430	5659	0	6016	8
CCCGTGGATGAGCGTGGCATTA	337876	CHSY3_sg1	12282	12528	14525	6	516	23
AAAATTATGAACACAATCGGA	337876	CHSY3_sg2	6885	7989	9149	2	6	0
CGTCCTGGCTCATCGCCCCCA	337876	CHSY3_sg3	8708	7548	9081	18	261	77
TCAGCACTGCCCTGCCCCAG	9076	CLDN1_sg1	65621	210468	144733	376934	132698	100141
CTTCATTCTCGCCTTCCTGGGA	9076	CLDN1_sg10	13829	13183	16978	66	176	112
TTGGGCTTCATTCTCGCCTTCC	9076	CLDN1_sg11	4259	4271	4827	0	0	5
ATGGTGGTTGGCATCCTCC	9076	CLDN1_sg2	8188	9235	9147	844	2328	370
TGGAGGATTTACTCCTATGC	9076	CLDN1_sg3	4290	11002	8422	6327	8838	4686
TCCTGCGTGTCGCAGAGCAC	9076	CLDN1_sg4	0	0	0	0	0	0
CGACAACATCGTGACCGCCC	9076	CLDN1_sg5	36482	182543	113897	93686	127910	98807
ACCGCCCAGGCCATGTACGA	9076	CLDN1_sg6	25181	105535	71508	61758	110690	63413
GCCATGTACGAGGGGCTG	9076	CLDN1_sg7	14358	62413	39636	38504	887581	181763
CAAGCAACCCGTGCCTTGA	9076	CLDN1_sg8	23476	26683	29443	1053	1546	1867
CAACCCGTGCCTTGATGGTGGT	9076	CLDN1_sg9	6413	6369	7725	0	171	0
TGTGGAATCGCCTCAGTAGC	9069	CLDN12_sg1	4419	4261	4995	0	0	5
GCCTGTGGGTGAAATGTGCC	9069	CLDN12_sg2	1415	1731	1729	0	57	0
GGTGAAATGTGCCCGGTATGA	9069	CLDN12_sg3	1684	1354	1613	5	0	4
GGTGACTCTGCCAAACAGCTAC	24146	CLDN15_sg1	3217	3181	4114	5	6	0
GCGAGTGTCCACTGTGCAC	24146	CLDN15_sg2	1861	1567	1738	538	67	68
CTGGGAGTTCCCGTCCATGC	24146	CLDN15_sg3	6754	6942	8041	42	75	6
TTTCCGTGCAAAAGTCCAGCT	644672	CLDN25_sg1	6098	5679	6493	31	189	0
TTTCCGTGCAAAAGTCCAGCTC	644672	CLDN25_sg2	2148	1750	2312	0	0	0
TGCAAAAGTCCAGCTCGGG	644672	CLDN25_sg3	8422	8450	10045	8	11	6
GTAGCGAACGTGTCCGGCGT		CONTROL_sg1	7653	7617	9481	2	135	3
GACCGGAACGATCTCGCGTA		CONTROL_sg2	8678	8112	9703	9	59	16
GGCAGTCGTTCGGTTGATAT		CONTROL_sg3	7840	7690	9263	0	6	0
GCTTGAGCACATACGCGAAT		CONTROL_sg4	7759	7887	8925	94	734	661
GTGGTAGAATAACGTATTAC		CONTROL_sg5	4033	4136	3791	19	128	12
GTCATACATGGATAAGGCTA		CONTROL_sg6	18600	20144	22987	197	1826	702
GATACACGAAGCATCACTAG		CONTROL_sg7	16859	17401	19742	322060	60	226
GAACGTTGGCACTACTTCAC		CONTROL_sg8	7718	6809	8368	68	63	0
GATCCATGTAATGCGTTCGA		CONTROL_sg9	9467	8450	10716	51	198	196
GTCGTGAAGTGCATTCGATC		CONTROL_sg10	2992	2715	3417	0	0	0
GTTCGACTCGCGTGACCGTA		CONTROL_sg11	15107	14843	17051	2090	255	4354
GAATCTACCGCAGCGGTTCG		CONTROL_sg12	4398	4285	4524	2724	1012	215
GAAGTGACGTCGATTCGATA		CONTROL_sg13	6025	5508	6869	4	3	4
GCGGTGTATGACAACCGCCG		CONTROL_sg14	238	62	60	0	0	0
GTACCGCGCCTGAAGTTCGC		CONTROL_sg15	6733	5506	6894	15	2174	4
AGGCGTATGGTCCTTACGCCG	1363	CPE_sg1	2724	2115	3213	0	0	0
AGGCGTATGGTCCTTACGCCGT	1363	CPE_sg2	1800	1563	1970	0	6	0
GCGTATGGTCCTTACGCCGTG	1363	CPE_sg3	1137	765	880	0	1	0
GTTCGCCGGGGGCTGCTTGCG	55790	CSGALNACT1_sg1	3020	2770	2861	0	55	12
GGGGCTGCTTGCGTGGATTTCC	55790	CSGALNACT1_sg2	998	1074	1061	0	0	0
CTTGCGTGGATTTCCCGGGTGG	55790	CSGALNACT1_sg3	6186	5556	7312	0	0	0
GCCCCCACTTCCAGCCCC	1464	CSPG4_sg1	1739	1621	1702	6	1	0
GCTTTGACCCTGACTATGT	1464	CSPG4_sg2	3527	2569	3334	82	183	7
TTGGCCAGACTTGCATCCG	1464	CSPG4_sg3	2017	1983	2062	1	5	0
GAGGTTTGGCTGAACCTGGG	10675	CSPG5_sg1	1525	1356	1439	0	4	0
GGGGCAGCACACCCGACCCTCA	10675	CSPG5_sg2	2942	3100	3679	0	11	0
CCAGAGCTGACTTACCCATTTC	10675	CSPG5_sg3	6095	6964	8223	163	1537	62
CATGATTACCATGAAGACTAT	10663	CXCR6_sg1	3324	3427	4329	12	30	0
GTCTTTCTGCCCTGCATGTACC	10663	CXCR6_sg2	1623	2131	2231	10013	246314	34817
GTCATGTGCAAGAGCCTAC	10663	CXCR6_sg3	3405	3536	4129	2	5	0
GCCTCAATGAGGAGTCCAAACA	23604	DAPK2_sg1	2681	2911	3257	0	8	0
GTGGAGGACTTTTATGACAT	23604	DAPK2_sg2	4705	3914	5191	0	4	1
GAGGACTTTTATGACATCGGAG	23604	DAPK2_sg3	1442	1258	1773	0	0	0
GGCTGGACCGTTTCAACAGAG	1634	DCN_sg1	2629	2795	3429	0	104	3
AAGATGAGGCTTCTGGGAT	1634	DCN_sg2	4781	4443	5471	9	14	0
ACCGCGACTTCGAGCCCTCCCT	1634	DCN_sg3	1254	1775	1825	0	0	0
TGGCAGTGGAAAATGCGCT	1654	DDX3X_sg1	2443	2533	3316	0	4	4
AACTCTTCAGATAATCAGAG	1654	DDX3X_sg2	2551	2490	2786	0	6	0
TTTCTACGATAAAGACAGTTC	1654	DDX3X_sg3	3055	3036	3886	4	0	0
TCGGACATCGGAGACTGGTTC	79139	DERL1_sg1	9159	6774	9432	3	12	5
CATCCCGGCGATCACGCGCTAT	79139	DERL1_sg2	5552	5562	6363	0	0	0
CCACCGTCGCCGTGCCCTTGGT	79139	DERL1_sg3	6913	6415	7765	28	132	61
GCCTGATTCACACGGCGAAGTG	29940	DSE_sg1	3486	3290	3895	70	13	556
TCCCGGCGCACCCAATGCGTG	29940	DSE_sg2	2879	1729	2232	0	0	0
TGAGCAGGTGTATGACCTCGA	29940	DSE_sg3	6874	5952	7546	1	11	2
CTGTCCTGAAGGTACTCTCGC	1950	EGF_sg1	3125	3538	3880	21	76	0
GAACCAATTATGAGCAATTGG	1950	EGF_sg2	3752	3229	4244	150	133	32
AAGGTACTCTCGCAGGAAAT	1950	EGF_sg3	3838	3876	4273	21	39	0
GCTGCGCTCTGCCCGGCGAGT	1956	EGFR_sg1	2709	2284	2496	1	25	3
AGTAACAAGCTCACGCAGTT	1956	EGFR_sg2	3444	3384	3440	30	47	10
CTCTGCCCGGCGAGTCGGGCTC	1956	EGFR_sg3	2842	2366	2872	0	0	0
TCAGAGCACCCAGAGGGACTTA	8178	ELL_sg1	12059	12170	13864	35	38	5
GCACATCATGGAACCGACTGC	8178	ELL_sg2	3958	3870	4462	26	214	51
CCTTTCAGTCGTTCTTACTAC	8178	ELL_sg3	4111	3544	4013	0	1	0
AAGCTCACCGAGACGGCGATC	22936	ELL2_sg1	671	612	819	0	0	0
AGCAGCGCTATGGGCTGTCGTG	22936	ELL2_sg2	2949	2311	2720	0	0	8
CATGTGAAGCTCACCGAGA	22936	ELL2_sg3	6232	6740	7329	5	7	0
GAGCCTCTGAGAGGACAGCTC	80237	ELL3_sg1	4014	3960	4375	0	0	1
GCTCTGCTTCACGCAAGCTGCC	80237	ELL3_sg2	1236	1130	983	5	0	0
GCTCAACGACGCTGCCCTG	80237	ELL3_sg3	4747	4601	5294	8	160	0
AACGTGGAGGAGCGCTCCGT	1969	EphA2_sg1	2696	2476	3205	14	0	7
CGCCTGCTTCGCCCTGCTGT	1969	EphA2_sg2	5472	4449	5318	28	90	42
CTGTGGGGCTGTGCGCTGGCCG	1969	EphA2_sg3	4391	4158	4907	5	4	0
TGACCTGCTGCAGCTTCGCTGT	2260	FGFR1_sg1	8046	7741	9085	401	346	76
TGCAGAGCATCAACTGGCTGC	2260	FGFR1_sg2	3951	3617	4822	0	9	0
AGCATCAACTGGCTGCGGGA	2260	FGFR1_sg3	4865	4659	5612	0	85	11
CTGGGGTCGTTTCATCTGCC	2263	FGFR2_sg1	4375	3686	4792	0	0	3
GGTCGTTTCATCTGCCTGGTCG	2263	FGFR2_sg2	4075	4077	4330	0	0	0
CCATCTCATCCGGAGATGATG	2263	FGFR2_sg3	3359	3050	3973	12	0	0
CCTGCGCCCTCGCGCTCTGCG	2261	FGFR3_sg1	3187	1838	2101	4	9	2
CTCTGCGTGGCCGTGGCCATCG	2261	FGFR3_sg2	3751	3373	4016	94	2380	217
CGTGGCCGTGGCCATCGTGGC	2261	FGFR3_sg3	3474	2441	2864	0	0	0
CCTGGGCCTCCAGTCTTGTCCC	2264	FGFR4_sg1	3346	3648	3636	0	0	2
AGCAGGAGCTGACAGTAGCCCT	2264	FGFR4_sg2	2327	2413	2191	0	0	2
CCAGCTTCCTACCTGAGGATGC	2264	FGFR4_sg3	6803	8096	9021	6	2435	28
GTAGTTATTGTCCAACTACCTG	2266	FGG_sg1	2240	2088	2154	0	0	0
TAGACAAGGATCTACAGTCTT	2266	FGG_sg2	6598	6816	8033	33	164	89
ACGCTGCTACTTTGAAGTCC	2266	FGG_sg3	2622	2216	3019	0	0	3
CGGGCGGGGAAGACCGCGGGGA	29109	FHOD1_sg1	5188	3843	4710	94	10	0
GGGACGGAGAGCCGGTATCAG	29109	FHOD1_sg2	2012	1591	2032	13	0	0
CCGGTATCAGTGGTGACCGTG	29109	FHOD1_sg3	5883	5500	6898	0	0	0
GAGCCTCCCTGCCGGCTGCGC	23105	FSTL4_sg1	3205	2628	2864	0	0	0
GACCCAGGAACCAGCAGAGGCC	23105	FSTL4_sg2	1846	1785	2193	0	0	2
CTTTCCAGCCACAACGAGCTGC	23105	FSTL4_sg3	6504	6210	6685	7	15	5
GAGGAGGCGCCTAAGAAGTCC	8321	FZD1_sg1	3158	3275	3513	0	0	6
AAGTCCCGGGCCGCCGGCGG	8321	FZD1_sg2	3298	3161	3783	0	0	0
CGCCTAAGAAGTCCCGGGCCGC	8321	FZD1_sg3	3766	3418	4035	0	0	0
CCCATCGAGATCCCGATGTGCA	11211	FZD10_sg1	5779	4799	5825	49	75	16
AGATCCCGATGTGCAAGGACAT	11211	FZD10_sg2	5712	5220	6583	0	0	0
ATGGGCCACGAGAACCAGCGCG	11211	FZD10_sg3	2098	2176	2571	4	0	0
AGCGGCCTATCATTTTTCTGT	2535	FZD2_sg1	2903	2878	3232	0	1	0
TCCGACCGCGGCAAGCAAGC	2535	FZD2_sg2	3697	2811	3669	6	0	1
ACCGCGGCAAGCAAGCGGGC	2535	FZD2_sg3	2056	1938	2305	0	0	0
ACTGTGTTCATGGGGCATAT	7976	FZD3_sg1	4610	4747	5428	7	0	0
GTGAATCTGGATTGTTCTC	7976	FZD3_sg2	1627	1586	1934	81	0	0
ACGTGTCACACTTCCCTGTCGT	7976	FZD3_sg3	4286	3445	4870	0	6	0
AAAGACTGATGGTCAAGATTG	8322	FZD4_sg1	3585	4483	5127	328	257	20
GGGCGCAGGGCCGAGCGTCCC	8322	FZD4_sg2	1311	1226	1470	0	0	0
AACTGACTGGCTTGTGCTATGT	8322	FZD4_sg3	3027	2834	4280	0	0	4
TTGCTGCTGCTCCTAGCGCAGC	7855	FZD5_sg1	5078	3834	5234	0	0	0
CTGCTCCTAGCGCAGCTGGT	7855	FZD5_sg2	2686	669	745	0	0	0
GCGGCCGCCGCGTCCAAGGCCC	7855	FZD5_sg3	2628	1095	1249	0	11	4
TATTTTTCTACCCCTCCTAAG	8323	FZD6_sg1	4180	4377	4897	6	39	7
AGTATTGCCGCGGTGGAAA	8323	FZD6_sg2	5854	5202	6625	0	5	13
CAAAAAATTAATTGACACTTT	8323	FZD6_sg3	4963	4689	5585	8	0	10
CGGCCGCTCCGCTTTCGTCCC	8324	FZD7_sg1	2639	1924	2110	0	0	2
AACACGTCGGACGGCTCCGG	8324	FZD7_sg2	4304	3876	4279	80	51	3
GCGCTGCTGGGCGCACTGTCCG	8324	FZD7_sg3	2577	2040	2297	0	1	4
GCGCTGCTGCAGCGCTCTAG	8325	FZD8_sg1	3987	2933	3091	13	190	473
CTGCAGCGCTCTAGCGGCGCTG	8325	FZD8_sg2	6617	5455	6116	0	49	0
AGATCACCGTGCCGCTGTGTA	8325	FZD8_sg3	5854	5190	6609	3216	7	4
CTGCTGTGGCAGCTGCTGGCGG	8326	FZD9_sg1	2716	1663	1702	4	5	3
CTGGCGGCGGGCGGCGCGGCAC	8326	FZD9_sg2	5843	3296	3767	1	5	2
CGGGCGGCGCGGCACTGGAGAT	8326	FZD9_sg3	3139	1773	2103	10	18	0
CGTCCGCCTTCCCGCTGCCCGC	2668	GDNF_sg1	2627	1713	1479	0	0	0
CGCCCGCCGAAGACCGCTCCCT	2668	GDNF_sg2	8214	6956	8532	6	75	12
CTTCCTAGAAGAGAGCGGAAT	2668	GDNF_sg3	6916	7104	8158	79	375	5
GAGCTCCGGGCCCGAGGCTGG	2817	GPC1_sg1	1486	1320	1394	147	120	0
CAGCGCTGGTCGCCTGCGCCCG	2817	GPC1_sg2	3829	2252	2413	1	19	1
CGCTGGTCGCCTGCGCCCGCG	2817	GPC1_sg3	3284	1943	2069	0	0	0
TCCCGGTCCTGGTCCCGGACC	221914	GPC2_sg1	3559	2436	2813	8	0	0
AGGCCACCTTCCGAGGCCTGG	221914	GPC2_sg2	2252	1737	1801	19	81	147
GGAGCGAGGCAAAGGTCACC	221914	GPC2_sg3	348	803	630	10	0	3
GGACCGTGCGCACCGCGTGCT	2719	GPC3_sg1	1142	1015	1072	0	0	0
ACCGTGCGCACCGCGTGCTTGG	2719	GPC3_sg2	3438	3498	4096	0	0	0
ATGCTGCTCAGCTTGGACTTCC	2719	GPC3_sg3	3436	3449	4113	4	0	0
AGCTCAAGTCGAAAAGTTGCT	2239	GPC4_sg1	1952	2201	2857	0	0	0
TGCGACGTCTTTACGTGTCCAA	2239	GPC4_sg2	3547	3446	4228	0	22	0
TAGAGTTGAAACGTTACTACG	2239	GPC4_sg3	2461	2455	3460	0	1	0
GTTGGGTCCGCCCGCAGCG	2262	GPC5_sg1	2255	2013	2102	0	0	0
AATGCATCCGGATGGCTCGCC	2262	GPC5_sg2	2388	2229	3131	0	7	0
CGTGCAGACCTGCGAAGAAGTT	2262	GPC5_sg3	2047	1983	2414	0	0	0
CCGGGGCGGATGTGAAGGCT	10082	GPC6_sg1	4287	2066	2446	0	0	0
CGGATGTGAAGGCTCGGAGCTG	10082	GPC6_sg2	9469	8384	9910	0	25	0
GAGCTGCGGAGAGGTCCGCC	10082	GPC6_sg3	1187	1135	1585	0	0	0
AATACAGTGCATTTCGAGT	2891	GRIA2_sg1	2374	2040	2559	23	47	1123
TCCTCCTTTCTCCTGTTTTA	2891	GRIA2_sg2	11396	8179	10251	0	70	10
ACACCCCACATCGACAATT	2891	GRIA2_sg3	4146	3994	4492	0	0	0
ACCCGCTGGAAACACCCCT	2897	GRIK1_sg1	3242	3287	3645	0	0	0
CAGCTATCAGCAGGGCGATCC	2897	GRIK1_sg2	7117	6917	7122	0	9	19
CACACTCCTCGCCCAGCCC	2897	GRIK1_sg3	1353	1370	1758	0	2	0
CCAGCCAGACAAAGCCGCCTGA	23426	GRIP1_sg1	11520	12092	13619	82	110	1572
ACAAAGCCGCCTGATGGAGCGT	23426	GRIP1_sg2	2233	2548	2772	0	6	0
CCTGATGGAGCGTTGGCTGTG	23426	GRIP1_sg3	4798	4345	6314	0	31	5
CAGCGACTCGGCGCCTGACTGC	2935	GSPT1_sg1	5838	5065	6722	1	0	0
CGACTCGGCGCCTGACTGCT	2935	GSPT1_sg2	4675	3822	5219	2	1	6
GCGCCTGACTGCTGGGACC	2935	GSPT1_sg3	988	823	866	0	0	0
TCGTGGTGCTGTGTGTGGCCTG	283464	GXYLT1_sg1	2906	3011	3417	11	7	0
CCGTGTCCCTGGAAGAAGGAA	283464	GXYLT1_sg2	10405	9632	11095	1	7	7
GAATGAACTGCTTTTGGGAAG	283464	GXYLT1_sg3	2983	2704	3204	0	1	6
GTGGTGCTGAAGCTCTTTC	1839	HBEFG_sg1	5470	4239	5069	2	2	5
GCTGCAGTTCTCTCGGCAC	1839	HBEFG_sg2	0	0	0	0	0	0
TTCTCTCGGCACTGGTGAC	1839	HBEFG_sg3	10121	9025	11615	11	106	12
AAGATATGGCAAAAGCGGACA	3146	HMGB1_sg1	5830	5978	6693	0	51	0
GAGATCCTAAGAAGCCGAG	3146	HMGB1_sg2	1481	890	1242	0	0	0
TTTTCTAAGAAGTGCTCAGAG	3146	HMGB1_sg3	6305	6424	7134	4	81	0
GGGACGGCTCCACCCCTCCT	3320	HSP90AA1_sg1	2315	2431	2422	3	0	0
CTGAATACCCGCGCGACCGTC	3320	HSP90AA1_sg2	6237	6284	7359	4	0	12
AAAAGGCCCAAGTGTTTCTC	3320	HSP90AA1_sg3	3688	4004	4966	0	8	0
AGCCTGACAGACCCTTCGAAGT	3326	HSP90AB1_sg1	4808	4763	5563	5	3	0
TCTGGTACTAAAGCATTCA	3326	HSP90AB1_sg2	6794	7423	8789	0	33	0
CACCATGGAGAGGAGGAGG	3326	HSP90AB1_sg3	4040	4080	5288	5	231	46
AAACACTGGCCGTTCCGGG	3306	HSPA2_sg1	3790	3955	4909	0	8	28
ACGCCAAGAGGCTGATTGGA	3306	HSPA2_sg2	5492	4484	6082	14	0	0
GGCACCACCTATTCGTGCGT	3306	HSPA2_sg3	661	504	467	0	0	0
CTACATTGCTGTCGCGAGAAG	22824	HSPA4L_sg1	3304	3626	4293	0	42626	86
AACGTAAGAAATACAATTCA	22824	HSPA4L_sg2	2529	2785	3106	0	0	0
GGATCAAGAACTCGAGCCAT	22824	HSPA4L_sg3	3657	3164	3524	0	0	0
CCGATGCTGTGGCCGTTACAAT	3329	HSPD1_sg1	9360	9004	9965	41	434	36
ATGCTGTGGCCGTTACAATG	3329	HSPD1_sg2	1278	987	1217	0	0	0
CCAGATGAGACCGGTGTCCA	3329	HSPD1_sg3	5946	4507	5053	4	0	5
TCACAGCAAGCCAAATGCGC	3339	HSPG2_sg1	4052	3456	4232	0	0	0
GCGGCGGGCGCGCTGCTGC	3339	HSPG2_sg2	1732	1207	1636	0	0	0
ACATGCTGGCTGACAGCATCTC	3339	HSPG2_sg3	4679	4056	4618	12	52058	15395
GATTCATCCTGTTACTGGTATT	8519	IFITM1_sg1	3182	2556	3350	0	7	0
TTACAGATAATACAGGAAAAA	8519	IFITM1_sg2	5638	6184	8208	44	134	78
AACATGAGGTGGCTGTGCT	8519	IFITM1_sg3	2512	2425	3331	2	0	0
CTCCTGTGGCAATTGAATGGG	3456	IFNB1_sg1	6186	6704	8582	19	108	12
GAGAAAGAAGATTTCACCAG	3456	IFNB1_sg2	1207	1016	1249	0	0	0
AAGCTCCTGTGGCAATTGAA	3456	IFNB1_sg3	2821	2393	2799	0	0	0
TGAAAAATTCAATGACTTTCAG	3672	ITGA1_sg1	7976	7395	9063	3	1	3
TGCTTATTGGTTCTCCGTTAGT	3672	ITGA1_sg2	4185	4754	5686	1	4	0
GAGATGTCTATAAGTGTCCAGT	3672	ITGA1_sg3	3491	3314	4456	4	10	0
AACATCACCCACGCCTATTCCC	8515	ITGA10_sg1	2037	2382	2782	3	0	0
GATACAGTGTCTTACAACATGT	8515	ITGA10_sg2	1101	1284	1357	0	0	0
CTGGTGGGCGCCCCCTGGGA	8515	ITGA10_sg3	10104	7507	9302	0	14	8
TGCAGCAGCACGACATCAG	22801	ITGA11_sg1	3818	2262	2937	0	0	3
AAACCAATGGCTACCAGAAGAC	22801	ITGA11_sg2	2633	2546	2920	34	4442	0
TGTACAAGTGTCCAGTGATCCA	22801	ITGA11_sg3	7216	6843	8234	0	8	12
ATGCTCTGTGCGCTCGCCTTGA	3675	ITGA3_sg1	7660	7542	8383	35029	7	21
CTCTGTGCGCTCGCCTTGATGG	3675	ITGA3_sg2	0	0	0	0	0	0
TGCGCTCGCCTTGATGGTGG	3675	ITGA3_sg3	4678	4196	4701	0	0	0
CTTGGGAAGCGAGGCGCGAACC	3676	ITGA4_sg1	4867	4134	4511	6	21	7
AGGCGCGAACCCGGCCCCCGA	3676	ITGA4_sg2	2367	2089	2428	0	0	1
ACCGGCCGCCCCTACAACG	3676	ITGA4_sg3	2574	2782	2850	0	56	157
CTGCCGCCGCCACCCAGGGT	3678	ITGA5_sg1	3282	2248	2676	0	0	5
GTCGGGGGCTTCAACTTAGACG	3678	ITGA5_sg2	1362	1350	1732	8	0	46
GGGGCTTCAACTTAGACGCGG	3678	ITGA5_sg3	2564	2404	3082	4	0	2
TGCTCACCGATATGAAAAA	3655	ITGA6_sg1	4552	5114	5546	0	10	0
GAATCCCGAGACATCTTTGGG	3655	ITGA6_sg2	3418	3678	3733	64	1655	21
AATCTCAGGATTGAAGACGATA	3655	ITGA6_sg3	4837	5336	6202	0	13	0
GGGCTCGGAGCCGCGACCCT	3679	ITGA7_sg1	1214	935	1095	0	0	7
CTACAGAGTGGACATCGACCA	3679	ITGA7_sg2	4334	4755	5321	0	6	0
GGCTCGGAGCCGCGACCCTTGG	3679	ITGA7_sg3	796	571	768	0	0	0
TCAGGCGTTCAACCTGGACG	8516	ITGA8_sg1	4850	4081	5291	4	6	0
TGGAAAAGCTCACAGTGTACAG	8516	ITGA8_sg2	8412	8474	10631	6	43	8
CTCACAGTGTACAGCGGCCCCA	8516	ITGA8_sg3	8463	9140	10824	222	498	2
CCCGGCTGCGCCGAGGGGCGCC	3680	ITGA9_sg1	2656	1261	1449	0	19	0
CTGCTGCTGGCGCTGGTGGTCG	3680	ITGA9_sg2	6549	4765	5994	0	8	5
GTGGTCGCGGGGATCCCCGC	3680	ITGA9_sg3	1306	1401	1509	5	77	8
TGGAGAATGTATACAAGCA	3688	ITGB1_sg1	5713	6549	7076	0	250	1
TATACAAGCAGGGCCAAATTGT	3688	ITGB1_sg2	9642	9381	11826	4	4	0
ATGACATAGAAAATCCCAG	3688	ITGB1_sg3	5650	6207	7448	131	1164	376
CCCCCCACTGCTCGCCCTGGT	3689	ITGB2_sg1	3043	3018	3870	0	0	0
ACTCCATTCGCTGCGACACC	3689	ITGB2_sg2	2960	2867	3035	41	129	359
CCCTGGTGGGGCTGCTCTCCCT	3689	ITGB2_sg3	4837	2913	3859	4	0	0
CTCTGGGCGACTGTGCTGGCGC	3690	ITGB3_sg1	3695	3246	4207	6	0	0
CGCTGGGGGCGCTGGCGGGCGT	3690	ITGB3_sg2	6083	3062	3655	2	0	0
GGGCGCTGGCGGGCGTTGGCGT	3690	ITGB3_sg3	1603	1495	1251	0	3	2
GCCTGCGGGTCCGTCTGCGGCC	3691	ITGB4_sg1	1702	986	1281	0	0	0
CGGGTCCGTCTGCGGCCCGGTG	3691	ITGB4_sg2	8923	6743	8151	7	8	12
TCTGCGGCCCGGTGAGGAG	3691	ITGB4_sg3	6686	4966	6897	1	10	0
AAGCCCACGGTCCATCACCTCT	3693	ITGB5_sg1	3885	3224	4116	0	0	0
CCCCTCAGCAGCAAGGGTT	3693	ITGB5_sg2	11218	10182	11564	16	71	6
CAGCAAGGGTTCGGGCTCTGC	3693	ITGB5_sg3	6270	7058	7267	78	1077	134
CCTGTTCTTTCTATTTCTAGGA	3694	ITGB6_sg1	5017	4441	5676	4	58	0
CTTATTGGACCTCAGTGTGCC	3694	ITGB6_sg2	4184	4330	5058	0	0	24
GTGCATGTCCGCCAGACTG	3694	ITGB6_sg3	5747	4443	6029	10	2	0
CGTCGGGAGAGGCGGAGGCG	3695	ITGB7_sg1	1603	1501	1820	0	5	0
GCGCGGCGCTGCGCCCGACGAG	3695	ITGB7_sg2	4973	3296	3879	2	1	0
ACGAGAGGAGCTGCTGGCTCG	3695	ITGB7_sg3	6878	7044	7982	239	363	85
CAGGCATAGTGGTGCCCAATGA	3696	ITGB8_sg1	6499	7172	8663	2	120	184
TCTGCCTGCAAAACGACCGGCG	3696	ITGB8_sg2	2434	2297	2854	87	46	10
AGGTCCCGCCTCGTTCCTC	3696	ITGB8_sg3	3689	3463	3499	0	5	0
TTGTCTTCTGCAGTTGCCCCAA	401944	LDLRAD2_sg1	27588	27477	29932	26189	738	1064
GCGGAACTGTGCGGGCAGACG	401944	LDLRAD2_sg2	6499	6287	7942	4	1041	0
GAACTGTGCGGGCAGACGTGGC	401944	LDLRAD2_sg3	6325	6481	8288	9	3	0
GGTTTGAGGACTGTCCCGA	143458	LDLRAD3_sg1	3504	3192	3833	43	17	3
CCCGCTACCACTGCAAGAA	143458	LDLRAD3_sg2	11474	11313	13276	14	565	87
ACAAGAGCTTCATCTGCGA	143458	LDLRAD3_sg3	7103	7228	9393	0	79	5
GCACCTCCAGGCGCCTACCC	3958	LGALS3_sg1	0	0	0	0	0	0
CACCTGCACCTGGAGTCTACCC	3958	LGALS3_sg2	6352	6620	7053	35	10	4
TCTGGAAACCCAAACCCTCA	3958	LGALS3_sg3	7787	8934	10636	517	211	14389
CCCCTGCTCTCAGCTCTGGTCG	4035	LRP1_sg1	5350	4463	4678	57	53	40
CTCTCAGCTCTGGTCGCGG	4035	LRP1_sg2	5845	4359	5339	15	95	3
GGCTGGCGGTGCGACGGTGAG	4035	LRP1_sg3	1459	1412	1653	0	0	0
CAGTGCTCTTAGAAGTGCA	26020	LRP10_sg1	8156	7780	8966	0	8	1
CGCTCTGGCCCATCCAGAC	26020	LRP10_sg2	6050	5959	7986	0	4	8
GGCACCTTACAGAGGCCCC	26020	LRP10_sg3	2705	2149	2550	0	0	0
AACTGCACGCGCAGCTGTC	84918	LRP11_sg1	2707	2994	3531	0	0	0
CCTCCGTCGCCCAGGAGAGCGC	84918	LRP11_sg2	6987	5326	6459	0	3	4
GAGAGCGCGGGCTCGCAGCGC	84918	LRP11_sg3	995	875	981	15	4	0
CTGGAGCACAAAAGAGTCTCCG	29967	LRP12_sg1	4598	4043	6195	17	530	39
GAGCACAAAAGAGTCTCCGCGG	29967	LRP12_sg2	3259	2777	3554	0	4	0
TTGCTCTTGCTTTTCCTCGCT	29967	LRP12_sg3	6050	6353	7442	76	4198	30278
GGATTATTGCCGATTGCCA	53353	LRP1B_sg1	1839	1815	2427	0	2	0
CCGATTGCCAGGGTGCTGACCG	53353	LRP1B_sg2	8171	7612	9259	0	0	81
ACTGCCCAGATGGGTATGACGA	53353	LRP1B_sg3	6661	6713	7847	0	0	4
GCTCTCGTCGCCTGCCTAGCGC	4036	LRP2_sg1	2960	2570	2922	0	0	0
TCGCCTGCCTAGCGCCGGCCAG	4036	LRP2_sg2	9697	4726	5221	8	57	65
TGACAGTGCGCATTTTCGCTG	4036	LRP2_sg3	6477	7516	8868	0	5	8
GCCCCAGGCCCCCTGGCCGA	4037	LRP3_sg1	3755	2119	2756	0	2	0
ACCTGTTCGGCGCCGCTCGC	4037	LRP3_sg2	2337	2275	2397	2	0	0
CAGATGAGTTCCGCTGTGACAA	4037	LRP3_sg3	6217	6362	9044	91	75	0
GCAGTGGGGCGCGCTGCTGCT	4038	LRP4_sg1	2055	1486	2078	0	0	0
CCAGCAGCCCCGAGTGTGCTTG	4038	LRP4_sg2	10019	10613	11959	2868	2290	897
CAGCCCCGAGTGTGCTTGTGGT	4038	LRP4_sg3	6483	5606	6126	7	0	0
CTCCTGCTATTTGCCAACCGC	4041	LRP5_sg1	5113	4843	5731	30	20	42
ACGCCCCGGATTGAGCGGGCA	4041	LRP5_sg2	5137	4820	6073	14	204	70
CCAACCGCCGGGACGTACGGC	4041	LRP5_sg3	9597	7874	9535	3	0	0
TTGCTTTATGCAAACAGAC	4040	LRP6_sg1	3543	3790	4003	0	0	0
CAAACAGACGGGACTTGCGAT	4040	LRP6_sg2	6780	5893	7419	0	5	0
AGAATGCTACGATTGTAGT	4040	LRP6_sg3	2493	2545	2771	0	11	0
CTGCTGCAGCTCCAGCATCTTG	7804	LRP8_sg1	8518	7237	7829	2	0	24
CGGCAGCGGCTGATCCGCTGCT	7804	LRP8_sg2	5394	4137	4730	0	0	4
CAGCGGCTGATCCGCTGCTCGG	7804	LRP8_sg3	4060	1502	1938	0	2	0
CGCAAAGAAGTTATTTGCCG	23643	LY96_sg1	2875	3157	3630	0	2	0
TGTTGTTGAAGCTATTTCT	23643	LY96_sg2	4354	4063	4492	0	3	3
AAGAAATGCTCTTTTGCT	23643	LY96_sg3	2095	2744	2886	4	36	0
GCAGCGGCTGCCAGGCTACGG	2847	MCHR1_sg1	2139	1366	1817	4	0	0
GAAGACCCCCTTCCCAACTGC	2847	MCHR1_sg2	695	452	612	0	0	0
CGGGGCTTGCGCTCCGGGACA	2847	MCHR1_sg3	6965	5625	6609	9	60	0
CATGTTTCCTTACTGTCGTTAT	23269	MGA_sg1	6630	6672	7742	4	6	4
TGGATAACCATCGTTATAAG	23269	MGA_sg2	8955	9440	10736	10	120	16
ATAACCATCGTTATAAGTGGAA	23269	MGA_sg3	2612	2521	3092	0	0	5
CAAACCAAGCTGCGAGAACG	8777	MPDZ_sg1	4631	5356	6260	27904	3	18
TTTTTATTATCCCCAAACAA	8777	MPDZ_sg2	11392	12209	13604	294	54	36
GGAATCTGGAAGCACTTAC	8777	MPDZ_sg3	3730	4078	4735	0	0	0
GTCTCTCATTAAATAATGAC	4547	MTTP_sg1	4159	4604	4753	37	27	53
AAGTTCTTCTTGATCGGGGCAA	4547	MTTP_sg2	21650	20043	24374	66	430	377
CTACCGCATTTCCTCCAACG	4547	MTTP_sg3	15693	12572	14444	20	163	25
CCATACACCTCGAAGCATTCCT	54187	NANS_sg1	3646	3515	4090	0	1	7
CTGGAGCTGGAGCTGTGTCCC	54187	NANS_sg2	7836	7265	7951	0	2	4
TAGCCAAGCGCATGATCCGCA	54187	NANS_sg3	4726	4081	4688	0	0	0
CCCCGGGATGCGTCCGAGCT	1463	NCAN_sg1	3518	2859	3280	0	0	0
GATATCACCGATGCCAGCGAA	1463	NCAN_sg2	4947	5106	6092	0	191	3
AGCCAACGCCACGCTACTTC	1463	NCAN_sg3	4399	4667	6200	173	4959	305
AAGAGCAGGGCCACAGTGAGA	10392	NOD1_sg1	7472	6542	8281	0	19	34
AAAAGCAATCGGGAACTTC	10392	NOD1_sg2	4975	5861	6457	78	264	266
TGGGAAGAACCCAGAGCTGTC	29881	NPC1L1_sg1	6726	6662	8278	0	0	0
TGTCCTGCCTGTCCAACACGC	29881	NPC1L1_sg2	2120	2001	2362	15	238	700
ATCTGCCCCCGCCTCTACAC	29881	NPC1L1_sg3	1559	1351	1590	0	67	0
GACGAGCTGTGCCCCGTGTGC	2516	NR5A1_sg1	858	513	657	0	0	0
TGTGCGGGGACAAGGTGTC	2516	NR5A1_sg2	4354	3923	6029	0	51	0
AGGGGTGGCCGGAACAAGTTT	2516	NR5A1_sg3	3020	2903	3109	0	3	0
TGCCTCTCCGACAGCAGATCC	79629	OCEL1_sg1	5933	5298	5892	0	7	0
CGCGGGACACGACGCCCCCCGC	79629	OCEL1_sg2	3081	1393	1543	6	10	0
CAGGACCCGCCCATCAGCC	79629	OCEL1_sg3	2850	2290	2616	0	0	0
TTGAAAGTCCACCTCCTTAC	100506658	OCLN_sg1	20423	19796	22216	5883	12160	58
CACCAAGCAATGACATATATGG	100506658	OCLN_sg2	13519	15354	18066	1039530	491389	1030453
AAATTCTTCACTTCTACAAA	100506658	OCLN_sg3	12571	12099	15016	30	82	555
CTACAAATGGACCTCTCCTCC	100506658	OCLN_sg4	19216	21655	25040	564634	520775	1077573
CATTGCCATCTTTGCCTGTG	100506658	OCLN_sg5	25623	25468	32437	7825	14038	28112
TACTGGGGTTCATGATTATTG	100506658	OCLN_sg6	13738	14146	17322	357604	359733	382975
CCATGTACATCACAGCCCTGTT	390037	OR52I1_sg1	6134	6641	7342	1	0	5
GACATTGTTATGGCCTCCTCCG	390037	OR52I1_sg2	714	547	645	0	0	0
ATGGTGAGCATCTTCTGCT	390037	OR52I1_sg3	4881	4186	5252	0	3	0
CACCAGCATCAACCAGATCT	114879	OSBPL5_sg1	4870	6189	6809	0	36	19
ATCTCGGGAAAGATCACGT	114879	OSBPL5_sg2	3695	3850	4565	0	9	0
CTTTTCTGGACCCCGAGCGGGG	114879	OSBPL5_sg3	8024	7805	9611	3	86	13
GCTAAGGGCAGGAGCTACC	55825	PECR_sg1	250	210	296	0	0	0
GCCAAGTGGCCATCGTCAC	55825	PECR_sg2	1370	801	882	0	0	0
GATCGAATTAAGAGAGAAATA	5586	PKN2_sg1	846	852	1025	0	0	0
GCGTCCAACCCCGAACGGG	5586	PKN2_sg2	169	137	208	0	0	0
CAGAAATTGGATGATATCA	5586	PKN2_sg3	7813	8664	10530	12	2	0
GCTCTGGATGGGCTGCCAAA	57125	PLXDC1_sg1	3531	3483	3848	0	28	0
ATGGGCTGCCAAAGGGACCGTG	57125	PLXDC1_sg2	3149	2825	3373	0	0	6
CCAAAGGGACCGTGCGGGGC	57125	PLXDC1_sg3	4586	4499	5386	0	0	0
GCGAGGTTCCCGAAGGCCGACC	84898	PLXDC2_sg1	2656	2687	2639	0	1	0
GACCAGTTTCAGTTCGCCGA	84898	PLXDC2_sg2	4200	4038	4420	0	1409	0
AAACTTGGACTTTCTCAAGG	84898	PLXDC2_sg3	3511	3471	3756	2	12	0
CTGCTGCTGCTGCCGGGCATGT	5361	PLXNA1_sg1	9597	8081	9096	9	67	2
CCCCCCTTCCGCACCTTCT	5361	PLXNA1_sg2	1160	1032	1132	0	0	0
CACCTTCTCGGCCAGCGACTG	5361	PLXNA1_sg3	7712	7463	8097	0	0	0
CGGCTGGATGACCTCTTCATCC	5362	PLXNA2_sg1	8691	8617	10490	14	28	63
GATGGCAAGCTCTTCATCGGCA	5362	PLXNA2_sg2	3425	3495	3889	2	0	0
GGACGGGGGCCGTCTATGT	5362	PLXNA2_sg3	1737	1788	2215	2	0	0
CTGCTCTTCCTTGCCGTGGG	55558	PLXNA3_sg1	7186	7473	9273	140822	11	89946
ACAGACACCACGCTTACCCACC	55558	PLXNA3_sg2	1409	1469	1603	0	4	12
GCCCCCAACCTGACTGAGCTG	55558	PLXNA3_sg3	1459	1765	1881	32	228	0
CCCCGCTGTCCCAGAAGCAG	91584	PLXNA4_sg1	7363	7251	8439	0	70	6
CGGTCATTTGTCACATTCCG	91584	PLXNA4_sg2	3720	3836	4571	0	0	0
CCCGCCGAGGGTTTCAATCACC	91584	PLXNA4_sg3	3194	3608	4041	24	246	10
CCCAGGGGCCCTGGTGGTATGC	5364	PLXNB1_sg1	1245	876	1193	0	0	0
TGGTATGCGGGAGCGTGCACCA	5364	PLXNB1_sg2	6068	5674	6766	0	7	4
ATCCTGCGGTCAGCACGGTG	5364	PLXNB1_sg3	6964	5493	6912	19262	5054	16947
AGGCCTCAGGCGTGGTGTACC	23654	PLXNB2_sg1	1610	1307	1499	0	3	0
GCCTCAGGCGTGGTGTACCTG	23654	PLXNB2_sg2	3440	3545	3582	7	0	0
AAGTGCACGCCGCCCATCG	23654	PLXNB2_sg3	1561	1245	1283	0	0	4
ACTTGCTCCTTGCTCAGCCCG	5365	PLXNB3_sg1	2391	2356	3098	0	1	11
CGGAGGGTTCCTCCTTGCAGC	5365	PLXNB3_sg2	2980	2479	3224	61	298	0
TGATGGCTCGCTGGCCTCCCTT	5365	PLXNB3_sg3	4546	4489	5590	0	7	2
CCCCTGCTCGCCTATCTGC	10154	PLXNC1_sg1	4600	3702	4330	0	0	5
CCGGGGCGCGGACGAGCCCGTG	10154	PLXNC1_sg2	7061	4580	5578	0	80	0
GGGCGCGGACGAGCCCGTGTGG	10154	PLXNC1_sg3	645	683	611	0	0	0
GGCGGCGCACCCCTTAGCGCC	23129	PLXND1_sg1	569	617	626	33	12544	8347
GGGGCGGCGCGGGCCGGCGCCC	23129	PLXND1_sg2	648	573	750	0	0	0
GCGCCCTGGAGATCCAGCGT	23129	PLXND1_sg3	1031	1055	1148	0	0	0
TCTGCACGGTCCTTCATCAGC	56937	PMEPA1_sg1	4362	3708	5068	0	21	4
GAGAGCACAGTGTCAGGCAA	56937	PMEPA1_sg2	2302	2007	2419	5	5	1
CACCGCCGCCGCCGCCGCC	56937	PMEPA1_sg3	1807	1173	1521	0	12	0
ATCTCCAAGAACATGCCCTGG	25885	POLR1A_sg1	4545	4189	5237	0	67	7
GCGGCTGCAGGGCATTTCCTT	25885	POLR1A_sg2	3824	3884	3999	21	171	8
CCTGGGGAACCCATCGGCAAA	25885	POLR1A_sg3	10434	9920	11632	42661	2225	31
ACTCACCTGGGTACTGGTA	5747	PTK2_sg1	7374	7427	9543	132	3	47192
GAACGTTCTCCTGGTGCAA	5747	PTK2_sg2	2588	2556	3175	0	0	0
GTGCAATGGAGCGAGTATTAA	5747	PTK2_sg3	6819	6442	8352	0	55	15
CCTTCATGGAGAAGCCGCCAGC	54899	PXK_sg1	2453	1819	2260	0	0	0
GAGAAGCCGCCAGCCGGCA	54899	PXK_sg2	3124	2662	3376	0	0	0
GCAAGGTGCTGCTGGACGACA	54899	PXK_sg3	5615	4812	5902	7	89	0
CTGTACAGCATAACCCGCC	5829	PXN_sg1	3235	2275	2919	0	0	7
TCCCAGAGACTAACAGCCCCT	5829	PXN_sg2	5386	3715	4819	0	2	2
AAAGAGAAGCCTAAGCGGAA	5829	PXN_sg3	5592	5346	6817	22	130	10
TGGTGATAGTGGACTGGAT	26108	PYGO1_sg1	3569	3608	4397	0	19	0
GAGGACCAGGTGTACAACT	26108	PYGO1_sg2	1610	1612	1823	0	1	0
CCCAGATAAGAAAAAGCGCA	26108	PYGO1_sg3	7036	7336	9167	8	45	0
TTACTTCTGATTGGCGACTCA	5861	Rab1A_sg1	2694	2466	3286	0	0	0
GAAAGTCTTGCCTTCTTCTT	5861	Rab1A_sg2	1828	2083	2446	0	0	0
AAAGCTACATCAGCACAAT	5861	Rab1A_sg3	2997	3271	3456	0	19	0
TGTAGGTAAATCGAGTATTGTG	57403	RAB22A_sg1	4249	3356	4693	0	2	6
GTAAATCGAGTATTGTGTGG	57403	RAB22A_sg2	2315	2198	2630	13	164	976
AGTATTGTGTGGCGGTTTG	57403	RAB22A_sg3	2075	1723	2183	14	88	134
ATATGGAAGTCGCCATAAAGA	51715	RAB23_sg1	2766	3167	3712	0	0	0
TATGATTCAGCGATATTGCAA	51715	RAB23_sg2	6038	6214	6846	0	15	12
AAGATGTCAGACTAATGTTAT	51715	RAB23_sg3	2327	2790	3156	0	2	6
CTTTGGGAGACTCTGGTGTA	5873	Rab27a_sg1	3643	3914	5174	5	7	0
TGTACAGAGCCAGTGGGCCGGA	5873	Rab27a_sg2	2123	2002	2540	0	0	0
CCAGTGGGCCGGATGGAGCCAC	5873	Rab27a_sg3	5255	4280	4892	4	14	36
GTGCTCGAATGATAACTATTGA	5862	Rab2A_sg1	3425	3266	4105	9	0	0
AATCCTTTCGTTCCATCACA	5862	Rab2A_sg2	2250	2273	2671	30	877	0
AAACAGATAAAACTTCAGATA	5862	Rab2A_sg3	1611	2206	2426	0	0	0
TTTTAATTGGCAACGCTGGTG	27314	Rab30_sg1	3676	3493	4047	8	191	81
ATTAAGACAGTGGAGATTAA	27314	Rab30_sg2	2777	3025	3923	0	0	5
GGTCTTTTCCCCCCAGGTCA	27314	Rab30_sg3	396	371	409	0	0	0
CATCGTGTGTCGATTTGTCC	11031	Rab31_sg1	2839	3918	4100	23	1159	52
AGCTCAAAGTGTGCCTTCTC	11031	Rab31_sg2	3895	4166	4822	0	0	0
ACCACAACATCAGCCCTACTAT	11031	Rab31_sg3	3060	2617	3903	0	0	0
TCCCTGGAGCTCGACTCGTCGC	9363	Rab33a_sg1	2882	1953	2348	316	0	166370
CATCTTCAAAATAATCGTGATT	9363	Rab33a_sg2	4498	4777	5864	5	4	45
CCTGACCTTCCGCTTCTGC	9363	Rab33a_sg3	3758	4461	5122	0	5	0
GGACTTCCTCTTTCCTCACCTG	25782	RAB3GAP2_sg1	4585	4371	5396	0	0	8
GAGATCCTCAGCGGCGCCTTG	25782	RAB3GAP2_sg2	5646	5302	5629	6	21	1
ATCCTCAGCGGCGCCTTGCGG	25782	RAB3GAP2_sg3	2398	2460	2283	0	0	0
CCGGGCCCAGGCCCGGGGGACC	339122	Rab43_sg1	2517	1458	1766	0	31	25
CAAGCGTGGGCAAGACGTGCG	339122	Rab43_sg2	3942	3647	4328	355	161	46
ATTTCCTGTTCAAGCTGGTGC	339122	Rab43_sg3	2264	2479	3397	0	0	13
ATGACTCAAATCATACAAT	5867	RAB4A_sg1	2872	3464	3783	0	0	0
TTCTTGGTTATTGGAAATGC	5867	RAB4A_sg2	1846	1526	2443	0	0	2
GTTATTGGAAATGCAGGAAC	5867	RAB4A_sg3	2272	2400	3160	8	38	0
TCGAGGCGCAACAAGACCCAAC	5868	Rab5a_sg1	3379	3432	4006	6	0	0
CCAGTTCAAACTAGTACTTC	5868	Rab5a_sg2	5259	6337	8288	0	21	0
TAATAGCTTTATCGGGAAACA	5868	Rab5a_sg3	2960	3062	3868	1	45	0
AGAAAATTCAAGTTGGTGTTCT	51560	RAB6B_sg1	3455	3105	3735	21	115	89
GGAAGACGTCTCTGATTACG	51560	RAB6B_sg2	333	298	455	0	0	0
TCAAAAACCATGTACTTGG	51560	RAB6B_sg3	2785	3184	3041	6	4	0
GGACACAGCAGGACAGGAA	7879	Rab7A_sg1	2160	1769	2110	4	0	0
GACAGGAACGGTTCCAGTCTCT	7879	Rab7A_sg2	2510	2290	2750	6	8	0
GAACGGTTCCAGTCTCTCGGTG	7879	Rab7A_sg3	2552	2403	2656	0	0	0
ATACCCAGCTCTTCCATACAAT	9367	Rab9A_sg1	3433	3764	4399	0	13	0
CAGATTTGGGACACGGCAGGTC	9367	Rab9A_sg2	8386	8670	9806	10	0	12
TAACAAGATTGACATAAGCGAA	9367	Rab9A_sg3	2543	2704	3246	0	0	0
CAGGCCATCAAGTGTGTGG	5879	Rac1_sg1	3360	2201	2442	0	0	0
TTACACAACCAATGCATTTCC	5879	Rac1_sg2	4335	3792	4950	0	19	0
ACAATTATTCTGCCAATGTTA	5879	Rac1_sg3	6858	6287	8601	3	1	0
AAGAGTGTGTACCTACAGTGC	9821	RB1CC1_sg1	919	876	875	0	53	3
ATTGCTATTCAACACCAGGTGC	9821	RB1CC1_sg2	4061	4265	4310	0	0	0
TTTTTCATACTGTTGCTTCA	9821	RB1CC1_sg3	8161	7298	8573	44	215	247
AGGGCGGTATGCGACACAC	84060	RBM48_sg1	407	354	533	0	0	0
CGTCGAGCGGCGGGGAGCT	84060	RBM48_sg2	255	56	117	0	0	0
GCTGCCATCCGGAAGAAAC	387	RHOA_sg1	2227	1838	2442	0	0	0
TTGGCTTTGTGGGACACAGCT	387	RHOA_sg2	2122	2237	2469	0	0	0
CAGGAAGATTATGATCGCCTG	387	RHOA_sg3	10072	10440	12098	12	597	33
GAAAAGCAAGACCAGATATC	9169	SCAF11_sg1	4517	5195	6352	70	1875	397
TCTTCTGATCTTGCGGATGAAA	9169	SCAF11_sg2	11940	11645	13252	17	204	15
ACACTCCACAAGAAAAGAAG	9169	SCAF11_sg3	6674	5588	7112	0	6	22
GGCTGCTCCGCCAAAGCGCGC	949	SCARB1_sg1	1815	1563	1665	0	0	0
AACCCCAGCGAGATCCTGAA	949	SCARB1_sg2	8298	8325	10714	30	116	124
GCTGCCGGGGCGCTGGGCGTCG	949	SCARB1_sg3	1840	1286	1567	29	347	237
GGCGCTGTCATGATCGTGA	949	SCARB1_sg4	3698	3664	3920	0	0	0
TGCCGTCGCTCATCAAGCAGC	949	SCARB1_sg5	13561	12075	14123	2889	3716	507
AAGCCGCAGGTGCGGGAGCG	949	SCARB1_sg6	8432	7775	9218	0	22	2
GGCCGATGCTGCTTCTACACGG	950	SCARB2_sg1	1867	1913	1784	0	0	0
CTGGTGACCAGCGTCACGCTGC	950	SCARB2_sg2	3392	2061	2320	1	6	0
ATCCTCAGAGGGGAGACCCCT	950	SCARB2_sg3	3871	3619	4463	126	2454	45339
CGCTGGCACTTGTGCGTGCTGC	80274	SCUBE1_sg1	2619	1838	2194	0	0	0
TGCTGCTGGCCCTGGGCACACG	80274	SCUBE1_sg2	2288	1978	2003	92	22	0
CTGCTGGCCCTGGGCACACGC	80274	SCUBE1_sg3	2793	2717	2731	23	27	18
AGGCGCGCGGCGCTCTGGCTC	6382	SDC1_sg1	3093	2533	2665	0	0	0
CTCTGGCTCTGGCTGTGCGCGC	6382	SDC1_sg2	3406	3542	4334	115319	181230	275
CGCTGGCGCTGAGCCTGCAGC	6382	SDC1_sg3	5963	4560	4741	2	2	0
CGCGCGTGGATCCTGCTCACCT	6383	SDC2_sg1	5094	5006	5643	1	3	0
ATCCTGCTCACCTTGGGCTTGG	6383	SDC2_sg2	12605	13142	15893	24	15036	171
GGCTTGGTGGCCTGCGTGT	6383	SDC2_sg3	2963	2387	3118	0	0	9
CGCTTCAGCCCAGATGTAGCCC	9672	SDC3_sg1	5638	5533	6472	231	642	114
GCGGTGTCCACCACACCTG	9672	SDC3_sg2	2035	1345	1510	0	0	1
TTATAAGGACCACTGGCGTA	9672	SDC3_sg3	6592	6635	8015	11	4	5
CGCTGCTGCTGTTCTTCGT	6385	SDC4_sg1	4889	3866	4389	6	22	11
ATGAGGATGTAGTGGGGCCC	6385	SDC4_sg2	3930	4052	4209	4	30	0
AGACTGAGGTCATCGACCCCC	6385	SDC4_sg3	2258	2472	3025	284	243	39
GATCACATATTTTCATTCGACC	10371	SEMA3A_sg1	3405	3623	3607	0	22	0
CAAGAGCAAACTATCAGAAT	10371	SEMA3A_sg2	2940	2901	3042	0	0	8
TTATCATACCTTCCTTTTGGATG	10371	SEMA3A_sg3	5083	5345	6420	11	126	8
CCGGGGCTGCCGCCGTGATCCC	7869	SEMA3B_sg1	4166	3795	4450	0	2	0
GCTGCCGCCGTGATCCCGGGCC	7869	SEMA3B_sg2	1746	744	840	0	1	0
CCTTGCTGGTGGATGAGGAGCG	7869	SEMA3B_sg3	3191	2695	3337	0	0	0
GCATTCCGGACAATTTGCGTGT	10512	SEMA3C_sg1	2664	2218	3168	0	0	6
AAGATCAGGACCGGATATATG	10512	SEMA3C_sg2	5199	5170	6660	478	125	9
TCAAGAAGCTTTGAGTGTTTTC	10512	SEMA3C_sg3	3979	4108	4389	188	329	61
ACCATGTTGTTTCTTCCAGTCAC	223117	SEMA3D_sg1	3136	2925	3377	3	78	26
AATAGCTGTATTCCCTTTTT	223117	SEMA3D_sg2	3756	3954	4755	3	3	0
CCCTTTTTGGGTTCATCAGA	223117	SEMA3D_sg3	6561	6985	8292	13	34	21
CTCCTGTGGGGTTACTTAC	9723	SEMA3E_sg1	1993	2104	2097	0	3	0
AATATCAAGAGAGGCTCTTCG	9723	SEMA3E_sg2	4933	4661	5052	0	0	4
AGAGGCTCTTCGTGGGAGGC	9723	SEMA3E_sg3	2614	2263	2951	0	6	0
CTTGTCGCCGGTCTTCTTCTC	6405	SEMA3F_sg1	8739	6942	7627	12	106	73
GGCTTCCCTACTGACCGGGGCC	6405	SEMA3F_sg2	3234	2824	3102	0	3	8
GACCACCTCCCGGCCACGCCC	6405	SEMA3F_sg3	2770	2126	2895	0	0	0
GGCCATTTGCTGGCTGCTA	56920	SEMA3G_sg1	4696	4727	5184	0	5	9
AGGGAGGAGTGTGTTCGAA	56920	SEMA3G_sg2	2519	2353	3047	1392	5684	25543
CCTGGACGCCCTCTACTCTCTG	56920	SEMA3G_sg3	6770	7443	7993	13	261	98
CTGCTGCTGCCGACGACGACCG	64218	SEMA4A_sg1	9702	8159	9275	0	3	0
GTGATGGAAATACTCTCTACGT	64218	SEMA4A_sg2	2443	2615	3161	443	5757	1023
CACTTAGCTTCTTCCACCAGAA	64218	SEMA4A_sg3	4273	4823	5416	7	80	0
CTGCGCACCGCGATGGGCCTG	10509	SEMA4B_sg1	4556	3356	4102	57	65	203
AGGAGCTGGCTCGCCGCCCCA	10509	SEMA4B_sg2	7543	6685	7138	9	2	10
GGATGGCAGGACCCTGTACG	10509	SEMA4B_sg3	4078	4005	4535	0	1	11
CCGCGTAAGACAGTGTCTTCT	54910	SEMA4C_sg1	1698	1731	2045	0	0	0
TAGTACGGCGGTTCTCCCAGAC	54910	SEMA4C_sg2	768	633	898	0	0	0
GACTTCCTGACACTGACGCTGA	54910	SEMA4C_sg3	4688	3851	4934	36	14	4
AGGATGTGCACCCCCATTAGG	10507	SEMA4D_sg1	3453	3248	3858	0	0	0
CAGTGATGTTTGGGACAGCGA	10507	SEMA4D_sg2	9639	10527	12222	69	83	9412
GACACCTTGTACATAGGTGCC	10507	SEMA4D_sg3	1477	1148	1547	0	0	0
CCCTTCCCGCTACTGCTGCTGG	10505	SEMA4F_sg1	6085	4666	4954	0	0	0
CTGCTGGCGGTGCTGAGCGGCC	10505	SEMA4F_sg2	1546	524	507	0	1	0
CGGTGCTGAGCGGCCCGGTATC	10505	SEMA4F_sg3	3359	2493	2944	0	1	12
CAGTCCCAGGACCCTCACTG	57715	SEMA4G_sg1	4388	3972	4925	4	0	1
AGAACTAGATGCCACCCCT	57715	SEMA4G_sg2	4118	3734	4684	0	2	0
CTCTCTGGGACCCGGCACTTCA	57715	SEMA4G_sg3	5182	5601	6024	35	0	19
AAGGGAACCTGTGTTATAGCA	9037	SEMA5A_sg1	3283	3020	3678	18813	0	2
CTGTGGAGACTCGCCCACCCAG	9037	SEMA5A_sg2	5221	5203	5593	8	85	4
GAGTTCAGAGCGAAGAATGCTG	9037	SEMA5A_sg3	2829	2413	3584	0	0	0
TTGCCCACCACCTCGTCCC	54437	SEMA5B_sg1	2092	2373	2515	0	0	5
CCCAACAGCTAAGGTGTGGA	54437	SEMA5B_sg2	4415	4145	5141	0	36	0
GACTGCAGAGGGGCCTATCA	54437	SEMA5B_sg3	4804	4970	5754	0	3	0
TTTGTGGGCCACAAGCCAGGA	57556	SEMA6A_sg1	4906	4922	6217	11	126	6
TTGATATAGACACATCACACA	57556	SEMA6A_sg2	4186	3848	5221	0	0	6
AGCCAATCAGTATTTCGCA	57556	SEMA6A_sg3	3434	3030	3338	0	6	0
AGGAGCCGCCGCCGCTTAGCG	10501	SEMA6B_sg1	3588	3366	4028	0	0	0
AACCACTATCCCGTGTTTG	10501	SEMA6B_sg2	6660	6851	9065	0	0	0
GGTCAACAGGACGCTGTTCAT	10501	SEMA6B_sg3	10234	10023	12007	28	206	838
TACTTCCCCATTATCCTGGTTT	10500	SEMA6C_sg1	4625	5033	6312	8	163	7
ACCTTGAACCGGACCTTGCTAG	10500	SEMA6C_sg2	1510	1462	1761	0	0	0
ATCTTCAAGCCGAAGAAGAAG	10500	SEMA6C_sg3	2573	2438	2826	0	0	0
CTGCTGATGGTTTCCCAGTTG	80031	SEMA6D_sg1	6992	7934	9178	154	39	0
GCAATATCCGGTTTTTAG	80031	SEMA6D_sg2	5380	4804	5662	2	110	344
CAATGAATCGCAGCACAGGC	80031	SEMA6D_sg3	5982	6189	7327	6	150	0
CGCACCGCGCGCCCGCGTCCC	8482	SEMA7A_sg1	3773	1529	1809	2	227	0
CGCGCCCGCGTCCCTGGCCCGC	8482	SEMA7A_sg2	2631	1121	1218	4	0	15
CGTCCCTGGCCCGCCGGCT	8482	SEMA7A_sg3	4952	4312	4549	119	111	24
CTGGATCAGCTAGAGAAAGG	3053	SERPIND1_sg1	7141	6972	8922	17	19	0
GAAAACACCGTCACCAACGAC	3053	SERPIND1_sg2	588	568	778	0	0	0
GGGGAGGAGGACGACGACTATC	3053	SERPIND1_sg3	880	1056	1554	2	0	0
ACCTGGCACTGAGCGTCATCC	6554	SLC10A1_sg1	9185	9324	10417	135	375	67
TTGTTCTTCATCATGCTCTCGC	6554	SLC10A1_sg2	12102	11002	13248	8	2	6
GCTCACTTATGGAAGCCTAA	6554	SLC10A1_sg3	9244	8946	10261	26	110	5
CTGCGGGACAACTACACCC	201780	SLC10A4_sg1	3446	3299	3725	0	0	0
CCAGCAGCCTGGGCCCCGGCA	201780	SLC10A4_sg2	13115	12228	13887	3	9	1
CCCCGGCCCTGGGCTCAGCCTC	201780	SLC10A4_sg3	6443	4833	6383	0	8	4
CTTGTGACTATAGAAGAAGCA	347051	SLC10A5_sg1	5570	6228	7211	1	0	0
TTCAAGCTACGAAAATAAA	347051	SLC10A5_sg2	9421	9400	12315	3	5192	118
TTTTTTCTGATGCCATTTTGC	347051	SLC10A5_sg3	3026	3251	3778	0	0	0
AGCGGGCGGGGCGTGTCGGCC	6560	SLC12A4_sg1	288	332	200	0	0	0
ACAACCTCGAGGGGCTCAGT	6560	SLC12A4_sg2	2060	1946	2478	0	8	0
GGCGGGGCGTGTCGGCCCGGGG	6560	SLC12A4_sg3	787	686	851	0	0	0
AAGCCCTGACCCAGAGTCCCGC	57468	SLC12A5_sg1	1011	1164	1502	0	22	2
CAGACCCCCGCCACCTCCCGG	57468	SLC12A5_sg2	2853	2792	3249	0	0	0
AGAAGGGAAAGGAGTATGA	57468	SLC12A5_sg3	1905	1609	2368	0	0	0
GGGAGAAGCCCTTTCTGCTGC	55343	SLC35C1_sg1	1897	1491	1969	6	0	3
CTGCGGGCATTGCAGATCGCGC	55343	SLC35C1_sg2	2236	1999	2317	0	0	0
CGGGCATTGCAGATCGCGCTGG	55343	SLC35C1_sg3	195	144	274	0	0	0
ACTACCACACCACATCACACC	6521	SLC4A1_sg1	3053	3093	3873	1	152	8
ATGGAGGAGAATCTGGAGC	6521	SLC4A1_sg2	1603	1574	1998	0	145	0
ACATCCCCGAGTCCCAGA	6521	SLC4A1_sg3	3161	3275	3823	9	139	5
AAGAAAAAGCCATCGACGTCAC	57282	SLC4A10_sg1	5056	4339	5697	3	5	5
ATTAAAGACCAGGGAGCCCAAA	57282	SLC4A10_sg2	8012	8050	9335	0	0	63
AAGCAGTTGTGGATAGAGG	57282	SLC4A10_sg3	3196	2726	3246	3	5	0
CCTTGGCATCCGAGGAGAGAG	83959	SLC4A11_sg1	13955	13410	17021	14	138	0
GAGAGAGGGGGAGAGGCCCGCT	83959	SLC4A11_sg2	3306	3539	4807	0	0	0
ATGACACCTTCGAAGCCCGAG	83959	SLC4A11_sg3	2130	2018	2366	4	0	0
CGCCCCTCGGCGCCCCGCCA	6522	SLC4A2_sg1	8179	5185	5916	142	24	295
AAACCCCGACCATTGAGGAGG	6522	SLC4A2_sg2	5143	4872	5845	0	0	0
AACTTCACCGCACCCTGGGCG	6522	SLC4A2_sg3	5857	5721	6415	0	8	0
CCAACGGAGTGATCCCGCCGCC	6508	SLC4A3_sg1	2044	1544	1875	0	0	0
CCCAGCCGCAGCTACAGCGAGC	6508	SLC4A3_sg2	4866	4167	4926	13	2	0
CCCCCTCTAAGTCCAGACGTGG	6508	SLC4A3_sg3	3547	3662	4271	0	7	1
GATGAAGCTGTCCTGGACAGAG	8671	SLC4A4_sg1	1663	1620	1914	0	0	0
AGTCCATGTGCCGAAGAGTTAC	8671	SLC4A4_sg2	3073	2844	3706	326	0	1
CAGAACGCATCCGATTCATCT	8671	SLC4A4_sg3	3043	2873	3859	14	0	0
ACCAGCCACAGCAGGAACTGAC	57835	SLC4A5_sg1	2803	2602	3012	0	0	1
CAGCATGGATCTTATCAGC	57835	SLC4A5_sg2	2056	2129	2309	3	0	0
AGATGGATACTCTGCAGCATGA	57835	SLC4A5_sg3	4809	4636	5737	21	114	0
TTTTTGTTATTGGGTCCAG	9497	SLC4A7_sg1	5808	5261	6282	0	7	0
CAGATGAGACCGCTACTCACC	9497	SLC4A7_sg2	2355	2056	2490	0	0	0
AAGAAGCTGTTGTGGATCT	9497	SLC4A7_sg3	1752	1760	2302	6	0	0
CCGCTTGGCCGGCAGAGCCAT	9498	SLC4A8_sg1	4943	4075	4371	24	91	39
CCATCGGCATCACCGCACTCA	9498	SLC4A8_sg2	8425	9085	9885	0	16	0
GCCAGAAGCACCGGAGACG	9498	SLC4A8_sg3	0	0	18	0	0	0
AAGCTCCGCAGCCTGCTGGCCG	83697	SLC4A9_sg1	2620	2518	2768	0	2	0
CTCAGAGCCTCCTGGAGCTCG	83697	SLC4A9_sg2	4768	5020	5625	0	21	81
CTCCTAGAAATATTCCTTC	83697	SLC4A9_sg3	2945	3637	4347	4	14	0
TCAATCCCGACGATAGAGAGCT	6532	SLC6A4_sg1	7458	7802	8598	5	3	0
CAGCTATCAGCGTGTGAAGA	6532	SLC6A4_sg2	5797	4966	7006	6	0	0
ATGGAGAAGATTGTCAGGAAAA	6532	SLC6A4_sg3	4688	4830	6315	0	20	3
TTGCTGCTGCTCCTGCAGGTGG	6549	SLC9A2_sg1	6184	6291	7496	24	91	116
GTGGCGGGGCCCGTGGGCGCCC	6549	SLC9A2_sg2	968	831	762	0	0	0
GCGGGGCCCGTGGGCGCCCTGG	6549	SLC9A2_sg3	241	208	258	0	0	0
GCCGCTGCCCGCCCAGCGCGG	6608	SMO_sg1	1702	1428	1591	0	0	0
GGCCGGGGGGCGGCCTCGAG	6608	SMO_sg2	963	742	815	196	4612	284
ACAACCCCAAGAGCTGGTACG	6608	SMO_sg3	7653	6852	8363	0	9	0
AGAACATGACCACTGCCCCAAA	221178	SPATA13_sg1	6267	6524	8069	5	0	18
ACCACTGCCCCAAACGGCCT	221178	SPATA13_sg2	4525	4834	5851	2	68	0
AAGGAAGACCGTGTGGACG	221178	SPATA13_sg3	8747	8697	10884	0	165	263
CAGCTTGACTCAAAATTCC	6772	STAT1_sg1	10764	11634	14001	39	19	57
CTTTATGATGACAGTTTTCCCA	6772	STAT1_sg2	22490	24225	28096	7091	13333	5822
TCTTGCTACAGCATAACATA	6772	STAT1_sg3	27492	28217	34259	110	734	8810
ATCATTTACAGCTGTCTGA	6772	STAT1_sg4	27417	28407	35034	24187	22111	20281
CACAGAAAAATGGCTCCGC	50834	TAS2R1_sg1	5908	6537	7136	0	6	13
AACTTTGGCTTGCCACATGGCT	50834	TAS2R1_sg2	3581	4192	3654	1	288	5
TTGAAGATGAGGATATCCAAGC	50834	TAS2R1_sg3	5026	5201	5484	8	0	450
TAGTATTGTTATGACAGCAG	81793	TLR10_sg1	4930	4838	6416	4	0	0
ACCCCAGCCACAACGACAC	81793	TLR10_sg2	14493	13510	16505	13	23	12
TGTAACTTGGTATTTACTGGC	81793	TLR10_sg3	5896	5841	7201	2	67	9
CTTCTCTGTCTTGTGACCGCAA	7097	TLR2_sg1	4614	4094	4919	3	0	0
TGACCGCAATGGTATCTGCA	7097	TLR2_sg2	8670	8773	10316	12	69	0
AGGCTCAGCGGGAAGGATTT	7097	TLR2_sg3	8455	7903	10453	22	147	21
ATTACCAGCCGCCAACTTCACA	7098	TLR3_sg1	7735	7587	9267	12	18	0
TGAGGTACCTGAATTTGAAA	7098	TLR3_sg2	3336	3217	3920	0	40	161
GCATAAAAAGCAATATGTTCAC	7098	TLR3_sg3	3002	2880	3761	181	15	0
GACCTGAGCTTTAATCCCCTG	7099	TLR4_sg1	5570	5370	5795	22	1101	626
TGAAATCCAGACAATTGAAGA	7099	TLR4_sg2	10162	11709	14503	18	219	49
AAATCCAGACAATTGAAGATG	7099	TLR4_sg3	11337	11881	14466	16	29	6
TGCTCATGGCCGGTCCTGTGTT	7100	TLR5_sg1	9817	8738	10935	5	19	30
AACAGCTGCAGCTGCTGGAGCT	7100	TLR5_sg2	1965	1966	2404	75	301	3
AACATGAGCTCGAGCCCCTACA	7100	TLR5_sg3	6619	6987	8113	4	17	0
GAACCAGAATCCAGTTCTCCGA	10333	TLR6_sg1	4067	3660	3950	0	70	0
CACTTGGGTTGAGAGTATAG	10333	TLR6_sg2	3150	3162	4211	0	42	56
GTGTGCCAGTGGACCCAGACT	10333	TLR6_sg3	5643	4877	5899	5	0	3
CCTGAAAATTCTGCGGATCAG	51284	TLR7_sg1	10833	11088	12697	12	359	83
TTAATGAAAGCTGCTACAAGTA	51284	TLR7_sg2	5577	5200	6912	5	0	0
ATATTTGGACTTCTCCAACAAC	51284	TLR7_sg3	3203	3326	4224	13	9	8
AGTGCAGCAATCGTCGACTAC	51311	TLR8_sg1	7476	7367	8832	0	34	6
ACTACAGGAAGTTCCCCAAA	51311	TLR8_sg2	8948	9711	11227	6	4952	4
TACAGCACCAGAACGGAAATCC	51311	TLR8_sg3	6921	7238	8121	2	3	4
CCTGCGGCATCTCAACCTCAAG	54106	TLR9_sg1	3547	2524	2890	5	140	10
CTAGACTCTGCCAGCCTCGC	54106	TLR9_sg2	4679	4470	5319	1	30	3
CATGCCCTGCGCTTCCTATTCA	54106	TLR9_sg3	12400	11166	13663	62	676	410
GCGGGCGCCGAGAACTGGCC	387522	TMEM189_UBE2V1_sg1	1157	792	1004	0	2	0
ACGAGGCGTCTTGTTGCCGCTG	387522	TMEM189_UBE2V1_sg2	3250	2479	3010	0	0	0
CCGCTGGGGCGCGCAGCACGC	387522	TMEM189_UBE2V1_sg3	2669	2093	2565	0	0	0
TTGGTGGGAATATACCCCTC	7132	TNFR_sg1	9895	8531	9932	81	148	15
TACAATGACTGTCCAGGCCC	7132	TNFR_sg2	13503	12700	16244	22	447	0
ACTGGTCCCTCACCTAGGGGAC	7132	TNFR_sg3	10680	11640	13557	26	237	121
AGAGATAGTGTGTGTCCCCA	7132	TNFR_sg4	17382	14792	18766	6	393	3
AATGAGGACCTGGAGAAGAT	10188	TNK2_sg1	2368	2008	2833	0	0	0
AGGACCTGGAGAAGATCGGCAT	10188	TNK2_sg2	2104	2279	2356	0	4	0
GCCTTGTGCAAACGCAAGTCG	10188	TNK2_sg3	897	871	651	0	0	0
CGGTCCGTGGCGCCAGCTT	64222	TOR3A_sg1	7654	7223	7881	93	9	46347
CCCCGCGGCGCCTCCAGGCCG	64222	TOR3A_sg2	3265	1705	1927	0	0	0
CCGTGGGAGGGAACCGACGAGC	64222	TOR3A_sg3	5032	5423	6828	6	0	4
GCCCCCGCCGTCCCCGCACTC	53373	TPCN1_sg1	1918	1280	1532	6	52	0
CCCAGGCTGGTCTTGAACTGCT	53373	TPCN1_sg2	5896	4880	6117	0	28	25
AGCAGCACCCCTGGCCCAG	53373	TPCN1_sg3	7634	7251	8655	22	17	0
GACTCCCCCATGCTGGGTGTG	7248	TSC1_sg1	1180	1246	1522	0	4	0
GCCCTATGCTTGTAAACACCT	7248	TSC1_sg2	135	236	179	0	0	0
GACAGGATTAACGAATATG	7248	TSC1_sg3	2779	3520	3681	26	675	0
GTCTGCAGAGGGTAAACAGA	7249	TSC2_sg1	1678	1730	2153	0	0	6
ACGGAGTTTATCATCACCG	7249	TSC2_sg2	1072	1567	1831	0	0	0
TGGCCTCAACAATCGCATC	7249	TSC2_sg3	3156	3576	3949	0	0	2
CACCTGGTACTCCGTCTCAG	7316	UBC_sg1	74	55	201	0	0	0
ACTGGTAAGACCATCACTCTCG	7316	UBC_sg2	2212	2202	2703	4	28	8
CACTTGGTCCTGCGCTTGAGGG	7316	UBC_sg3	4053	3545	4714	0	4	0
ATCCACCTGCTCACTGTTCAGC	7321	UBE2D1_sg1	2529	2237	3411	0	0	0
TTCCACTGGCAAGCCACTATTA	7321	UBE2D1_sg2	5218	4546	5794	0	4	0
TATTTGTCTCGATATTCTG	7321	UBE2D1_sg3	2790	2934	3490	0	0	0
CACAGTGTTCAGCAGGTCCTGT	7322	UBE2D2_sg1	3732	4492	4628	49	931	176
TTCCATTGGCAAGCTACAATAA	7322	UBE2D2_sg2	4682	4912	5460	13	126	4
TCTTGATATTCTACGATCACAG	7322	UBE2D2_sg3	4830	4922	5531	5	15	0
GGCCTCCAGGATCCGTGTATG	7324	UBE2E1_sg1	1591	1213	1341	2	16	94
GGCAGACCCCGGGAAGTTAG	7324	UBE2E1_sg2	1712	1043	1545	0	0	0
AATGGAGATCAACCATTCT	7324	UBE2E1_sg3	1767	1951	2582	0	1	0
CACTAGTGGAGGAAGTTCCGA	7325	UBE2E2_sg1	3567	3364	4539	19	227	4
AATGGAGGTCAACTATATT	7325	UBE2E2_sg2	2742	3023	3882	10	76	99
GTCAACTATATTGGGACCCCC	7325	UBE2E2_sg3	1604	1710	1872	0	9	0
CGAATCAAGCGGGAGTTCAAGG	3093	UBE2K_sg1	5390	5105	5890	0	17	5
TTCAAGGAGGTGCTGAAGAGCG	3093	UBE2K_sg2	1901	1641	1744	0	0	0
CGGGAGTTCAAGGAGGTGCTG	3093	UBE2K_sg3	2487	2879	3321	27	82	0
ATGAGAATTTTACAGAATTAAG	3093	UBE2K_sg4	2654	2735	3178	16	43	0
CACCAGGTACCTTATATGAAG	55284	UBE2W_sg1	4020	3745	4169	6	9	0
CAGCTCCTCCCCCTGCGTCTC	55284	UBE2W_sg2	0	0	0	0	0	0
TCTTGGGGGGATGGTTCCATCA	55284	UBE2W_sg3	3587	3480	4208	0	9	3
GCGGAGAGTCCGACTGAGGAGG	65264	UBE2Z_sg1	1328	1215	1369	0	4	5
AGTCCGACTGAGGAGGCGGCAA	65264	UBE2Z_sg2	5067	5080	6080	0	0	21
ACTGAGGAGGCGGCAACGGC	65264	UBE2Z_sg3	1727	1958	2253	80	159	0
TGATTCCCTGTGGAGACCTGA	79799	UGT2A3_sg1	5661	4699	6803	3	15624	174
GATTACGACTATCATTTTT	79799	UGT2A3_sg2	1751	2035	2413	9	38	48
ATATGGCTAATACGAACATAT	79799	UGT2A3_sg3	986	1177	1487	0	0	3
TCTACAGCCTCCGCTTCTCTCC	7363	UGT2B4_sg1	285	345	604	0	0	0
CTGAGCTGTTACTTTAGCTC	7363	UGT2B4_sg2	1610	1882	1938	0	0	0
AACTTGTCCAGAGAGGTCATG	7363	UGT2B4_sg3	2306	2589	2820	0	12	0
CTTCTGCTCCTGCTGTCCGGC	80328	ULBP2_sg1	650	660	649	0	0	0
CTCCTGCTGTCCGGCTGGTCCC	80328	ULBP2_sg2	8121	7280	8079	7	6	12
GATCTTGGCAGTTCAGTTTCGA	80328	ULBP2_sg3	1475	1524	1856	0	0	0
GCCGCGGCGGCACAGAGACCGT	8408	ULK1_sg1	1699	1261	1730	0	3	0
GGCAAGTTCGAGTTCTCCCGCA	8408	ULK1_sg2	2075	2182	2376	0	0	0
ATCGGCCACGGCGCCTTCG	8408	ULK1_sg3	4071	3483	4903	0	0	0
AAGCAGCAGCATCCCGGCGG	10090	UST_sg1	4580	4232	5449	0	0	0
GCCCCTATGGGGGGCGCCCCTC	10090	UST_sg2	1753	1080	1343	9	0	0
CCAGGTGGTGTACAACAGGGT	10090	UST_sg3	4235	3411	4842	1	64	16
TGGGAAAAAGCCCACCGGTG	1462	VCAN_sg1	4134	2776	3618	0	2	0
AGGCTGCTCAGAAGGCTTGTT	1462	VCAN_sg2	3697	3571	4044	0	0	0
TGAATTTCTCCGCATCAAA	1462	VCAN_sg3	7516	8259	9211	3	113	6
ACTTTGAATATGATAAAAGCCT	30849	VPS15_sg1	4934	4470	5376	0	0	0
TTGCTCGAGCCAAGCACCGAGA	30849	VPS15_sg2	3243	3125	3872	0	0	7
TTGTGAAGGTTTTTGCAATTC	30849	VPS15_sg3	1594	1579	2259	0	0	0
AAGACCCAATGTTGAAGTTCTC	5289	VPS34_sg1	7201	7472	8497	14	132	1946
TTACTTGTCAAGTTTTTGCAGA	5289	VPS34_sg2	4571	4331	5145	8147	2825	3637
AGGCCGCGGACGCTCCCCCGGG	55062	WIPI1_sg1	2399	1612	1980	0	3	0
TGGAGCAGCTGGATCAAGTCCA	55062	WIPI1_sg2	9239	9212	11108	6	506	6
CTGTTTTCTCTGAGTTCTG	55062	WIPI1_sg3	6226	6284	7558	4	0	0
CCTTCAAGGTGTGCAAGTA	147923	ZNF420_sg1	6426	6683	7709	8	82	4
AGTCCAATTCCAGGGATTATT	147923	ZNF420_sg2	2741	2709	3132	4	2	0
GAATGTGGAAGGGCCTTTATT	147923	ZNF420_sg3	4416	4064	4832	3	0	0
CAATGGAGGAAACAGCTATA	7082	ZO-1_sg1	18841	21663	25016	295	1577	340
AACATACAGTGACGCTTCAC	7082	ZO-1_sg2	7563	7756	8942	474	16	209258
ATTTGGAATTGCAATATCTGG	7082	ZO-1_sg3	21746	21053	25113	119	255	3345
